# Supplementary material for: Low Prevalence of SARS-CoV-2 in Farmed and Free-Ranging White-Tailed Deer in Florida
Source: Viruses. 2024 Dec 6;16(12):1886. doi: 10.3390/v16121886 (PMC11680379; doi:10.3390/v16121886)
Supplement: Supplementary file 1 [file viruses-16-01886-s001.zip]

Archive with 1 entries (1 files):
- Supplementary_Data_S1_S2_V2_Viruses.xlsx
