# Supplementary material for: Low Prevalence of SARS-CoV-2 in Farmed and Free-Ranging White-Tailed Deer in Florida
Source: Viruses. 2024 Dec 6;16(12):1886. doi: 10.3390/v16121886 (PMC11680379; doi:10.3390/v16121886)
Supplement: Supplementary file 1 [file viruses-16-01886-s001.zip › Supplementary_Data_S1_S2_V2_Viruses.xlsx]

## Sheet: Supplementary_Data_S1
Animal Identifcation	Date of collection	Collection timing	Range status	County	Specimen type	Collection type	Number of longitudinal samples	SARS-CoV-2 RT-qPCR status
WOV_LN_301	2019-01-03	Pre-Pandemic	Free-ranging	Franklin	Lymph node tissue	Agency harvest	1	Negative
WOV_LN_300	2019-01-30	Pre-Pandemic	Free-ranging	Taylor	Lymph node tissue	Agency harvest	1	Negative
WOV_LN_531	2019-02-12	Pre-Pandemic	Free-ranging	Duval	Lymph node tissue	Agency harvest	1	Negative
WOV_LN_529	2019-02-18	Pre-Pandemic	Free-ranging	Bradford	Lymph node tissue	Agency harvest	1	Negative
WOV_LN_530	2019-02-24	Pre-Pandemic	Free-ranging	Bradford	Lymph node tissue	Agency harvest	1	Negative
WOV_LN_501	2019-03-11	Pre-Pandemic	Free-ranging	Wakulla	Lymph node tissue	Agency harvest	1	Negative
WOV_LN_502	2019-03-17	Pre-Pandemic	Free-ranging	Columbia	Lymph node tissue	Agency harvest	1	Negative
WOV_LN_516	2019-03-23	Pre-Pandemic	Free-ranging	Wakulla	Lymph node tissue	Agency harvest	1	Negative
WOV_LN_522	2019-04-03	Pre-Pandemic	Free-ranging	Lafayette	Lymph node tissue	Agency harvest	1	Negative
WOV_LN_517	2019-04-05	Pre-Pandemic	Free-ranging	Clay	Lymph node tissue	Agency harvest	1	Negative
WOV_LN_519	2019-04-10	Pre-Pandemic	Free-ranging	Alachua	Lymph node tissue	Agency harvest	1	Negative
WOV_LN_520	2019-04-16	Pre-Pandemic	Free-ranging	Jefferson	Lymph node tissue	Agency harvest	1	Negative
WOV_LN_521	2019-04-17	Pre-Pandemic	Free-ranging	Leon	Lymph node tissue	Agency harvest	1	Negative
WOV_LN_518	2019-04-23	Pre-Pandemic	Free-ranging	Duval	Lymph node tissue	Agency harvest	1	Negative
WOV_LN_524	2019-05-14	Pre-Pandemic	Free-ranging	Jefferson	Lymph node tissue	Agency harvest	1	Negative
WOV_LN_526	2019-05-18	Pre-Pandemic	Free-ranging	Putnam	Lymph node tissue	Agency harvest	1	Negative
WOV_LN_525	2019-05-23	Pre-Pandemic	Free-ranging	Flagler	Lymph node tissue	Agency harvest	1	Negative
WOV_LN_523	2019-05-28	Pre-Pandemic	Free-ranging	Leon	Lymph node tissue	Agency harvest	1	Negative
WOV_LN_528	2019-06-14	Pre-Pandemic	Free-ranging	Clay	Lymph node tissue	Agency harvest	1	Negative
WOV_LN_527	2019-06-29	Pre-Pandemic	Free-ranging	Leon	Lymph node tissue	Agency harvest	1	Negative
WOV_LN_533	2019-07-01	Pre-Pandemic	Free-ranging	Alachua	Lymph node tissue	Agency harvest	1	Negative
WOV_LN_536	2019-07-01	Pre-Pandemic	Free-ranging	Alachua	Lymph node tissue	Agency harvest	1	Negative
WOV_LN_535	2019-07-21	Pre-Pandemic	Free-ranging	St. Johns	Lymph node tissue	Agency harvest	1	Negative
WOV_LN_534	2019-07-22	Pre-Pandemic	Free-ranging	Putnam	Lymph node tissue	Agency harvest	1	Negative
WOV_LN_532	2019-07-24	Pre-Pandemic	Free-ranging	Alachua	Lymph node tissue	Agency harvest	1	Negative
WOV_LN_552	2019-08-03	Pre-Pandemic	Free-ranging	Flagler	Lymph node tissue	Agency harvest	1	Negative
WOV_LN_538	2019-08-05	Pre-Pandemic	Free-ranging	Nassau	Lymph node tissue	Agency harvest	1	Negative
WOV_LN_551	2019-08-05	Pre-Pandemic	Free-ranging	Alachua	Lymph node tissue	Agency harvest	1	Negative
WOV_LN_549	2019-08-09	Pre-Pandemic	Free-ranging	Alachua	Lymph node tissue	Agency harvest	1	Negative
WOV_LN_537	2019-08-10	Pre-Pandemic	Free-ranging	Flagler	Lymph node tissue	Agency harvest	1	Negative
WOV_LN_547	2019-08-12	Pre-Pandemic	Free-ranging	Jefferson	Lymph node tissue	Agency harvest	1	Negative
WOV_LN_540	2019-08-14	Pre-Pandemic	Free-ranging	Gilchrist	Lymph node tissue	Agency harvest	1	Negative
WOV_LN_544	2019-08-18	Pre-Pandemic	Free-ranging	Clay	Lymph node tissue	Agency harvest	1	Negative
WOV_LN_550	2019-08-19	Pre-Pandemic	Free-ranging	Alachua	Lymph node tissue	Agency harvest	1	Negative
WOV_LN_553	2019-08-19	Pre-Pandemic	Free-ranging	Alachua	Lymph node tissue	Agency harvest	1	Negative
WOV_LN_548	2019-08-20	Pre-Pandemic	Free-ranging	Clay	Lymph node tissue	Agency harvest	1	Negative
WOV_LN_543	2019-08-23	Pre-Pandemic	Free-ranging	Leon	Lymph node tissue	Agency harvest	1	Negative
WOV_LN_545	2019-08-23	Pre-Pandemic	Free-ranging	Putnam	Lymph node tissue	Agency harvest	1	Negative
WOV_LN_542	2019-08-24	Pre-Pandemic	Free-ranging	St. Johns	Lymph node tissue	Agency harvest	1	Negative
WOV_LN_546	2019-08-24	Pre-Pandemic	Free-ranging	Clay	Lymph node tissue	Agency harvest	1	Negative
WOV_LN_539	2019-08-25	Pre-Pandemic	Free-ranging	Duval	Lymph node tissue	Agency harvest	1	Negative
WOV_LN_541	2019-08-31	Pre-Pandemic	Free-ranging	St. Johns	Lymph node tissue	Agency harvest	1	Negative
WOV_LN_600	2019-09-11	Pre-Pandemic	Free-ranging	Liberty	Lymph node tissue	Agency harvest	1	Negative
WOV_LN_594	2019-09-14	Pre-Pandemic	Free-ranging	Dixie	Lymph node tissue	Agency harvest	1	Negative
WOV_LN_626	2019-09-14	Pre-Pandemic	Free-ranging	Levy	Lymph node tissue	Agency harvest	1	Negative
WOV_LN_588	2019-09-17	Pre-Pandemic	Free-ranging	Dixie	Lymph node tissue	Agency harvest	1	Negative
WOV_LN_612	2019-09-17	Pre-Pandemic	Free-ranging	Flagler	Lymph node tissue	Agency harvest	1	Negative
WOV_LN_618	2019-09-17	Pre-Pandemic	Free-ranging	Flagler	Lymph node tissue	Agency harvest	1	Negative
WOV_LN_620	2019-09-18	Pre-Pandemic	Free-ranging	Taylor	Lymph node tissue	Agency harvest	1	Negative
WOV_LN_591	2019-09-20	Pre-Pandemic	Free-ranging	Nassau	Lymph node tissue	Agency harvest	1	Negative
WOV_LN_590	2019-09-21	Pre-Pandemic	Free-ranging	Franklin	Lymph node tissue	Agency harvest	1	Negative
WOV_LN_592	2019-09-21	Pre-Pandemic	Free-ranging	Gilchrist	Lymph node tissue	Agency harvest	1	Negative
WOV_LN_601	2019-09-21	Pre-Pandemic	Free-ranging	St. Johns	Lymph node tissue	Agency harvest	1	Negative
WOV_LN_619	2019-09-21	Pre-Pandemic	Free-ranging	Putnam	Lymph node tissue	Agency harvest	1	Negative
WOV_LN_621	2019-09-21	Pre-Pandemic	Free-ranging	Gilchrist	Lymph node tissue	Agency harvest	1	Negative
WOV_LN_622	2019-09-21	Pre-Pandemic	Free-ranging	St. Johns	Lymph node tissue	Agency harvest	1	Negative
WOV_LN_623	2019-09-21	Pre-Pandemic	Free-ranging	Levy	Lymph node tissue	Agency harvest	1	Negative
WOV_LN_615	2019-09-22	Pre-Pandemic	Free-ranging	Putnam	Lymph node tissue	Agency harvest	1	Negative
WOV_LN_587	2019-09-23	Pre-Pandemic	Free-ranging	Lafayette	Lymph node tissue	Agency harvest	1	Negative
WOV_LN_593	2019-09-23	Pre-Pandemic	Free-ranging	Clay	Lymph node tissue	Agency harvest	1	Negative
WOV_LN_595	2019-09-23	Pre-Pandemic	Free-ranging	Leon	Lymph node tissue	Agency harvest	1	Negative
WOV_LN_627	2019-09-23	Pre-Pandemic	Free-ranging	Levy	Lymph node tissue	Agency harvest	1	Negative
WOV_LN_597	2019-09-24	Pre-Pandemic	Free-ranging	Duval	Lymph node tissue	Agency harvest	1	Negative
WOV_LN_624	2019-09-24	Pre-Pandemic	Free-ranging	Taylor	Lymph node tissue	Agency harvest	1	Negative
WOV_LN_602	2019-09-25	Pre-Pandemic	Free-ranging	Taylor	Lymph node tissue	Agency harvest	1	Negative
WOV_LN_598	2019-09-26	Pre-Pandemic	Free-ranging	Alachua	Lymph node tissue	Agency harvest	1	Negative
WOV_LN_613	2019-09-26	Pre-Pandemic	Free-ranging	Union	Lymph node tissue	Agency harvest	1	Negative
WOV_LN_589	2019-09-27	Pre-Pandemic	Free-ranging	Columbia	Lymph node tissue	Agency harvest	1	Negative
WOV_LN_599	2019-09-27	Pre-Pandemic	Free-ranging	Alachua	Lymph node tissue	Agency harvest	1	Negative
WOV_LN_614	2019-09-27	Pre-Pandemic	Free-ranging	Wakulla	Lymph node tissue	Agency harvest	1	Negative
WOV_LN_616	2019-09-27	Pre-Pandemic	Free-ranging	Levy	Lymph node tissue	Agency harvest	1	Negative
WOV_LN_596	2019-09-29	Pre-Pandemic	Free-ranging	Duval	Lymph node tissue	Agency harvest	1	Negative
WOV_LN_617	2019-09-29	Pre-Pandemic	Free-ranging	Franklin	Lymph node tissue	Agency harvest	1	Negative
WOV_LN_625	2019-09-30	Pre-Pandemic	Free-ranging	Nassau	Lymph node tissue	Agency harvest	1	Negative
WOV_LN_23	2019-10-01	Pre-Pandemic	Free-ranging	Taylor	Lymph node tissue	Agency harvest	1	Negative
WOV_LN_15	2019-10-02	Pre-Pandemic	Free-ranging	Alachua	Lymph node tissue	Agency harvest	1	Negative
WOV_LN_29	2019-10-02	Pre-Pandemic	Free-ranging	Putnam	Lymph node tissue	Agency harvest	1	Negative
WOV_LN_2	2019-10-03	Pre-Pandemic	Free-ranging	Bradford	Lymph node tissue	Agency harvest	1	Negative
WOV_LN_302	2019-10-03	Pre-Pandemic	Free-ranging	Leon	Lymph node tissue	Agency harvest	1	Negative
WOV_LN_10	2019-10-05	Pre-Pandemic	Free-ranging	Nassau	Lymph node tissue	Agency harvest	1	Negative
WOV_LN_9	2019-10-05	Pre-Pandemic	Free-ranging	Flagler	Lymph node tissue	Agency harvest	1	Negative
WOV_LN_1	2019-10-07	Pre-Pandemic	Free-ranging	Clay	Lymph node tissue	Agency harvest	1	Negative
WOV_LN_28	2019-10-07	Pre-Pandemic	Free-ranging	Duval	Lymph node tissue	Agency harvest	1	Negative
WOV_LN_18	2019-10-09	Pre-Pandemic	Free-ranging	Union	Lymph node tissue	Agency harvest	1	Negative
WOV_LN_26	2019-10-10	Pre-Pandemic	Free-ranging	Suwannee	Lymph node tissue	Agency harvest	1	Negative
WOV_LN_25	2019-10-11	Pre-Pandemic	Free-ranging	Hamilton	Lymph node tissue	Agency harvest	1	Negative
WOV_LN_11	2019-10-12	Pre-Pandemic	Free-ranging	Clay	Lymph node tissue	Agency harvest	1	Negative
WOV_LN_19	2019-10-12	Pre-Pandemic	Free-ranging	Gilchrist	Lymph node tissue	Agency harvest	1	Negative
WOV_LN_21	2019-10-12	Pre-Pandemic	Free-ranging	St. Johns	Lymph node tissue	Agency harvest	1	Negative
WOV_LN_24	2019-10-12	Pre-Pandemic	Free-ranging	Bradford	Lymph node tissue	Agency harvest	1	Negative
WOV_LN_4	2019-10-12	Pre-Pandemic	Free-ranging	Suwannee	Lymph node tissue	Agency harvest	1	Negative
WOV_LN_22	2019-10-13	Pre-Pandemic	Free-ranging	Levy	Lymph node tissue	Agency harvest	1	Negative
WOV_LN_14	2019-10-15	Pre-Pandemic	Free-ranging	Alachua	Lymph node tissue	Agency harvest	1	Negative
WOV_LN_31	2019-10-15	Pre-Pandemic	Free-ranging	Hamilton	Lymph node tissue	Agency harvest	1	Negative
WOV_LN_8	2019-10-15	Pre-Pandemic	Free-ranging	Clay	Lymph node tissue	Agency harvest	1	Negative
WOV_LN_5	2019-10-17	Pre-Pandemic	Free-ranging	Lafayette	Lymph node tissue	Agency harvest	1	Negative
WOV_LN_70	2019-10-18	Pre-Pandemic	Free-ranging	Columbia	Lymph node tissue	Agency harvest	1	Negative
WOV_LN_27	2019-10-20	Pre-Pandemic	Free-ranging	Flagler	Lymph node tissue	Agency harvest	1	Negative
WOV_LN_3	2019-10-20	Pre-Pandemic	Free-ranging	Madison	Lymph node tissue	Agency harvest	1	Negative
WOV_LN_6	2019-10-20	Pre-Pandemic	Free-ranging	Levy	Lymph node tissue	Agency harvest	1	Negative
WOV_LN_20	2019-10-24	Pre-Pandemic	Free-ranging	Nassau	Lymph node tissue	Agency harvest	1	Negative
WOV_LN_17	2019-10-25	Pre-Pandemic	Free-ranging	Putnam	Lymph node tissue	Agency harvest	1	Negative
WOV_LN_303	2019-10-25	Pre-Pandemic	Free-ranging	Union	Lymph node tissue	Agency harvest	1	Negative
WOV_LN_30	2019-10-26	Pre-Pandemic	Free-ranging	Franklin	Lymph node tissue	Agency harvest	1	Negative
WOV_LN_32	2019-10-27	Pre-Pandemic	Free-ranging	Franklin	Lymph node tissue	Agency harvest	1	Negative
WOV_LN_12	2019-10-29	Pre-Pandemic	Free-ranging	Jefferson	Lymph node tissue	Agency harvest	1	Negative
WOV_LN_16	2019-10-29	Pre-Pandemic	Free-ranging	Columbia	Lymph node tissue	Agency harvest	1	Negative
WOV_LN_7	2019-10-30	Pre-Pandemic	Free-ranging	Liberty	Lymph node tissue	Agency harvest	1	Negative
WOV_LN_13	2019-10-31	Pre-Pandemic	Free-ranging	Gadsden	Lymph node tissue	Agency harvest	1	Negative
WOV_LN_560	2019-11-02	Pre-Pandemic	Free-ranging	Nassau	Lymph node tissue	Agency harvest	1	Negative
WOV_LN_586	2019-11-02	Pre-Pandemic	Free-ranging	Levy	Lymph node tissue	Agency harvest	1	Negative
WOV_LN_555	2019-11-03	Pre-Pandemic	Free-ranging	Madison	Lymph node tissue	Agency harvest	1	Negative
WOV_LN_562	2019-11-04	Pre-Pandemic	Free-ranging	Duval	Lymph node tissue	Agency harvest	1	Negative
WOV_LN_579	2019-11-04	Pre-Pandemic	Free-ranging	Clay	Lymph node tissue	Agency harvest	1	Negative
WOV_LN_567	2019-11-07	Pre-Pandemic	Free-ranging	Hamilton	Lymph node tissue	Agency harvest	1	Negative
WOV_LN_570	2019-11-08	Pre-Pandemic	Free-ranging	Franklin	Lymph node tissue	Agency harvest	1	Negative
WOV_LN_178	2019-11-10	Pre-Pandemic	Free-ranging	Putnam	Lymph node tissue	Agency harvest	1	Negative
WOV_LN_584	2019-11-10	Pre-Pandemic	Free-ranging	Levy	Lymph node tissue	Agency harvest	1	Negative
WOV_LN_571	2019-11-12	Pre-Pandemic	Free-ranging	Lafayette	Lymph node tissue	Agency harvest	1	Negative
WOV_LN_576	2019-11-13	Pre-Pandemic	Free-ranging	Gilchrist	Lymph node tissue	Agency harvest	1	Negative
WOV_LN_566	2019-11-15	Pre-Pandemic	Free-ranging	Jefferson	Lymph node tissue	Agency harvest	1	Negative
WOV_LN_564	2019-11-16	Pre-Pandemic	Free-ranging	Putnam	Lymph node tissue	Agency harvest	1	Negative
WOV_LN_565	2019-11-16	Pre-Pandemic	Free-ranging	Taylor	Lymph node tissue	Agency harvest	1	Negative
WOV_LN_578	2019-11-16	Pre-Pandemic	Free-ranging	Hamilton	Lymph node tissue	Agency harvest	1	Negative
WOV_LN_554	2019-11-17	Pre-Pandemic	Free-ranging	Suwannee	Lymph node tissue	Agency harvest	1	Negative
WOV_LN_563	2019-11-17	Pre-Pandemic	Free-ranging	Leon	Lymph node tissue	Agency harvest	1	Negative
WOV_LN_583	2019-11-18	Pre-Pandemic	Free-ranging	Wakulla	Lymph node tissue	Agency harvest	1	Negative
WOV_LN_577	2019-11-20	Pre-Pandemic	Free-ranging	St. Johns	Lymph node tissue	Agency harvest	1	Negative
WOV_LN_180	2019-11-21	Pre-Pandemic	Free-ranging	Putnam	Lymph node tissue	Agency harvest	1	Negative
WOV_LN_557	2019-11-22	Pre-Pandemic	Free-ranging	Alachua	Lymph node tissue	Agency harvest	1	Negative
WOV_LN_561	2019-11-22	Pre-Pandemic	Free-ranging	Putnam	Lymph node tissue	Agency harvest	1	Negative
WOV_LN_569	2019-11-22	Pre-Pandemic	Free-ranging	Union	Lymph node tissue	Agency harvest	1	Negative
WOV_LN_582	2019-11-22	Pre-Pandemic	Free-ranging	Flagler	Lymph node tissue	Agency harvest	1	Negative
WOV_LN_568	2019-11-23	Pre-Pandemic	Free-ranging	Columbia	Lymph node tissue	Agency harvest	1	Negative
WOV_LN_574	2019-11-23	Pre-Pandemic	Free-ranging	Bradford	Lymph node tissue	Agency harvest	1	Negative
WOV_LN_572	2019-11-24	Pre-Pandemic	Free-ranging	St. Johns	Lymph node tissue	Agency harvest	1	Negative
WOV_LN_573	2019-11-24	Pre-Pandemic	Free-ranging	Lafayette	Lymph node tissue	Agency harvest	1	Negative
WOV_LN_580	2019-11-24	Pre-Pandemic	Free-ranging	Suwannee	Lymph node tissue	Agency harvest	1	Negative
WOV_LN_558	2019-11-25	Pre-Pandemic	Free-ranging	Baker	Lymph node tissue	Agency harvest	1	Negative
WOV_LN_559	2019-11-25	Pre-Pandemic	Free-ranging	Nassau	Lymph node tissue	Agency harvest	1	Negative
WOV_LN_585	2019-11-25	Pre-Pandemic	Free-ranging	Baker	Lymph node tissue	Agency harvest	1	Negative
WOV_LN_575	2019-11-26	Pre-Pandemic	Free-ranging	Gadsden	Lymph node tissue	Agency harvest	1	Negative
WOV_LN_581	2019-11-30	Pre-Pandemic	Free-ranging	Lafayette	Lymph node tissue	Agency harvest	1	Negative
WOV_LN_64	2019-12-01	Pre-Pandemic	Free-ranging	Alachua	Lymph node tissue	Agency harvest	1	Negative
WOV_LN_36	2019-12-02	Pre-Pandemic	Free-ranging	St. Johns	Lymph node tissue	Agency harvest	1	Negative
WOV_LN_53	2019-12-03	Pre-Pandemic	Free-ranging	Flagler	Lymph node tissue	Agency harvest	1	Negative
WOV_LN_62	2019-12-03	Pre-Pandemic	Free-ranging	Liberty	Lymph node tissue	Agency harvest	1	Negative
WOV_LN_57	2019-12-04	Pre-Pandemic	Free-ranging	Wakulla	Lymph node tissue	Agency harvest	1	Negative
WOV_LN_58	2019-12-04	Pre-Pandemic	Free-ranging	Hamilton	Lymph node tissue	Agency harvest	1	Negative
WOV_LN_48	2019-12-05	Pre-Pandemic	Free-ranging	Wakulla	Lymph node tissue	Agency harvest	1	Negative
WOV_LN_35	2019-12-06	Pre-Pandemic	Free-ranging	Jefferson	Lymph node tissue	Agency harvest	1	Negative
WOV_LN_52	2019-12-06	Pre-Pandemic	Free-ranging	Suwannee	Lymph node tissue	Agency harvest	1	Negative
WOV_LN_38	2019-12-08	Pre-Pandemic	Free-ranging	Baker	Lymph node tissue	Agency harvest	1	Negative
WOV_LN_54	2019-12-08	Pre-Pandemic	Free-ranging	Baker	Lymph node tissue	Agency harvest	1	Negative
WOV_LN_43	2019-12-09	Pre-Pandemic	Free-ranging	Columbia	Lymph node tissue	Agency harvest	1	Negative
WOV_LN_50	2019-12-09	Pre-Pandemic	Free-ranging	Duval	Lymph node tissue	Agency harvest	1	Negative
WOV_LN_51	2019-12-09	Pre-Pandemic	Free-ranging	Putnam	Lymph node tissue	Agency harvest	1	Negative
WOV_LN_55	2019-12-09	Pre-Pandemic	Free-ranging	Columbia	Lymph node tissue	Agency harvest	1	Negative
WOV_LN_60	2019-12-09	Pre-Pandemic	Free-ranging	Clay	Lymph node tissue	Agency harvest	1	Negative
WOV_LN_33	2019-12-13	Pre-Pandemic	Free-ranging	Hamilton	Lymph node tissue	Agency harvest	1	Negative
WOV_LN_41	2019-12-13	Pre-Pandemic	Free-ranging	Madison	Lymph node tissue	Agency harvest	1	Negative
WOV_LN_46	2019-12-13	Pre-Pandemic	Free-ranging	Levy	Lymph node tissue	Agency harvest	1	Negative
WOV_LN_63	2019-12-13	Pre-Pandemic	Free-ranging	Alachua	Lymph node tissue	Agency harvest	1	Negative
WOV_LN_40	2019-12-14	Pre-Pandemic	Free-ranging	Leon	Lymph node tissue	Agency harvest	1	Negative
WOV_LN_45	2019-12-14	Pre-Pandemic	Free-ranging	Madison	Lymph node tissue	Agency harvest	1	Negative
WOV_LN_42	2019-12-16	Pre-Pandemic	Free-ranging	Franklin	Lymph node tissue	Agency harvest	1	Negative
WOV_LN_44	2019-12-17	Pre-Pandemic	Free-ranging	Gadsden	Lymph node tissue	Agency harvest	1	Negative
WOV_LN_49	2019-12-17	Pre-Pandemic	Free-ranging	Suwannee	Lymph node tissue	Agency harvest	1	Negative
WOV_LN_34	2019-12-19	Pre-Pandemic	Free-ranging	Lafayette	Lymph node tissue	Agency harvest	1	Negative
WOV_LN_56	2019-12-20	Pre-Pandemic	Free-ranging	Gilchrist	Lymph node tissue	Agency harvest	1	Negative
WOV_LN_59	2019-12-20	Pre-Pandemic	Free-ranging	Gilchrist	Lymph node tissue	Agency harvest	1	Negative
WOV_LN_61	2019-12-20	Pre-Pandemic	Free-ranging	Nassau	Lymph node tissue	Agency harvest	1	Negative
WOV_LN_47	2019-12-24	Pre-Pandemic	Free-ranging	Union	Lymph node tissue	Agency harvest	1	Negative
WOV_LN_556	2019-12-28	Pre-Pandemic	Free-ranging	Gadsden	Lymph node tissue	Agency harvest	1	Negative
WOV_LN_39	2019-12-29	Pre-Pandemic	Free-ranging	Leon	Lymph node tissue	Agency harvest	1	Negative
WOV_LN_452	2020-01-02	During-Pandemic	Free-ranging	Lafayette	Lymph node tissue	Agency harvest	1	Negative
WOV_LN_453	2020-01-02	During-Pandemic	Free-ranging	Columbia	Lymph node tissue	Agency harvest	1	Negative
WOV_LN_465	2020-01-02	During-Pandemic	Free-ranging	St. Johns	Lymph node tissue	Agency harvest	1	Negative
WOV_LN_431	2020-01-03	During-Pandemic	Free-ranging	Leon	Lymph node tissue	Agency harvest	1	Negative
WOV_LN_442	2020-01-03	During-Pandemic	Free-ranging	Nassau	Lymph node tissue	Agency harvest	1	Negative
WOV_LN_433	2020-01-04	During-Pandemic	Free-ranging	Hamilton	Lymph node tissue	Agency harvest	1	Negative
WOV_LN_477	2020-01-05	During-Pandemic	Free-ranging	Madison	Lymph node tissue	Agency harvest	1	Negative
WOV_LN_437	2020-01-06	During-Pandemic	Free-ranging	Alachua	Lymph node tissue	Agency harvest	1	Negative
WOV_LN_444	2020-01-06	During-Pandemic	Free-ranging	Alachua	Lymph node tissue	Agency harvest	1	Negative
WOV_LN_446	2020-01-06	During-Pandemic	Free-ranging	Leon	Lymph node tissue	Agency harvest	1	Negative
WOV_LN_467	2020-01-06	During-Pandemic	Free-ranging	Taylor	Lymph node tissue	Agency harvest	1	Negative
WOV_LN_475	2020-01-07	During-Pandemic	Free-ranging	Jefferson	Lymph node tissue	Agency harvest	1	Negative
WOV_LN_434	2020-01-09	During-Pandemic	Free-ranging	Nassau	Lymph node tissue	Agency harvest	1	Negative
WOV_LN_470	2020-01-09	During-Pandemic	Free-ranging	Gadsden	Lymph node tissue	Agency harvest	1	Negative
WOV_LN_443	2020-01-10	During-Pandemic	Free-ranging	Nassau	Lymph node tissue	Agency harvest	1	Negative
WOV_LN_458	2020-01-10	During-Pandemic	Free-ranging	St. Johns	Lymph node tissue	Agency harvest	1	Negative
WOV_LN_460	2020-01-10	During-Pandemic	Free-ranging	Duval	Lymph node tissue	Agency harvest	1	Negative
WOV_LN_449	2020-01-11	During-Pandemic	Free-ranging	Flagler	Lymph node tissue	Agency harvest	1	Negative
WOV_LN_466	2020-01-11	During-Pandemic	Free-ranging	Hamilton	Lymph node tissue	Agency harvest	1	Negative
WOV_LN_472	2020-01-11	During-Pandemic	Free-ranging	Flagler	Lymph node tissue	Agency harvest	1	Negative
WOV_LN_476	2020-01-11	During-Pandemic	Free-ranging	Flagler	Lymph node tissue	Agency harvest	1	Negative
WOV_LN_478	2020-01-11	During-Pandemic	Free-ranging	Flagler	Lymph node tissue	Agency harvest	1	Negative
WOV_LN_473	2020-01-12	During-Pandemic	Free-ranging	St. Johns	Lymph node tissue	Agency harvest	1	Negative
WOV_LN_474	2020-01-12	During-Pandemic	Free-ranging	Union	Lymph node tissue	Agency harvest	1	Negative
WOV_LN_438	2020-01-13	During-Pandemic	Free-ranging	Gilchrist	Lymph node tissue	Agency harvest	1	Negative
WOV_LN_455	2020-01-13	During-Pandemic	Free-ranging	Columbia	Lymph node tissue	Agency harvest	1	Negative
WOV_LN_456	2020-01-13	During-Pandemic	Free-ranging	Duval	Lymph node tissue	Agency harvest	1	Negative
WOV_LN_461	2020-01-13	During-Pandemic	Free-ranging	Gilchrist	Lymph node tissue	Agency harvest	1	Negative
WOV_LN_462	2020-01-13	During-Pandemic	Free-ranging	Gilchrist	Lymph node tissue	Agency harvest	1	Negative
WOV_LN_448	2020-01-15	During-Pandemic	Free-ranging	Duval	Lymph node tissue	Agency harvest	1	Negative
WOV_LN_459	2020-01-15	During-Pandemic	Free-ranging	St. Johns	Lymph node tissue	Agency harvest	1	Negative
WOV_LN_483	2020-01-15	During-Pandemic	Free-ranging	Clay	Lymph node tissue	Agency harvest	1	Negative
WOV_LN_430	2020-01-17	During-Pandemic	Free-ranging	Nassau	Lymph node tissue	Agency harvest	1	Negative
WOV_LN_451	2020-01-17	During-Pandemic	Free-ranging	Suwannee	Lymph node tissue	Agency harvest	1	Negative
WOV_LN_468	2020-01-17	During-Pandemic	Free-ranging	Gadsden	Lymph node tissue	Agency harvest	1	Negative
WOV_LN_432	2020-01-18	During-Pandemic	Free-ranging	Levy	Lymph node tissue	Agency harvest	1	Negative
WOV_LN_435	2020-01-18	During-Pandemic	Free-ranging	Leon	Lymph node tissue	Agency harvest	1	Negative
WOV_LN_440	2020-01-18	During-Pandemic	Free-ranging	Suwannee	Lymph node tissue	Agency harvest	1	Negative
WOV_LN_441	2020-01-18	During-Pandemic	Free-ranging	Levy	Lymph node tissue	Agency harvest	1	Negative
WOV_LN_445	2020-01-18	During-Pandemic	Free-ranging	Madison	Lymph node tissue	Agency harvest	1	Negative
WOV_LN_450	2020-01-18	During-Pandemic	Free-ranging	Leon	Lymph node tissue	Agency harvest	1	Negative
WOV_LN_469	2020-01-18	During-Pandemic	Free-ranging	Gadsden	Lymph node tissue	Agency harvest	1	Negative
WOV_LN_471	2020-01-18	During-Pandemic	Free-ranging	Union	Lymph node tissue	Agency harvest	1	Negative
WOV_LN_479	2020-01-18	During-Pandemic	Free-ranging	Suwannee	Lymph node tissue	Agency harvest	1	Negative
WOV_LN_511	2020-01-18	During-Pandemic	Free-ranging	Columbia	Lymph node tissue	Agency harvest	1	Negative
WOV_LN_447	2020-01-20	During-Pandemic	Free-ranging	St. Johns	Lymph node tissue	Agency harvest	1	Negative
WOV_LN_464	2020-01-22	During-Pandemic	Free-ranging	Putnam	Lymph node tissue	Agency harvest	1	Negative
WOV_LN_457	2020-01-23	During-Pandemic	Free-ranging	Bradford	Lymph node tissue	Agency harvest	1	Negative
WOV_LN_415	2020-01-24	During-Pandemic	Free-ranging	Alachua	Lymph node tissue	Agency harvest	1	Negative
WOV_LN_463	2020-01-24	During-Pandemic	Free-ranging	Alachua	Lymph node tissue	Agency harvest	1	Negative
WOV_LN_480	2020-01-24	During-Pandemic	Free-ranging	Columbia	Lymph node tissue	Agency harvest	1	Negative
WOV_LN_439	2020-01-26	During-Pandemic	Free-ranging	Putnam	Lymph node tissue	Agency harvest	1	Negative
WOV_LN_436	2020-01-27	During-Pandemic	Free-ranging	Leon	Lymph node tissue	Agency harvest	1	Negative
WOV_LN_454	2020-01-27	During-Pandemic	Free-ranging	Jefferson	Lymph node tissue	Agency harvest	1	Negative
WOV_LN_482	2020-01-27	During-Pandemic	Free-ranging	Liberty	Lymph node tissue	Agency harvest	1	Negative
WOV_LN_481	2020-01-28	During-Pandemic	Free-ranging	Lafayette	Lymph node tissue	Agency harvest	1	Negative
WOV_LN_416	2020-01-30	During-Pandemic	Free-ranging	Levy	Lymph node tissue	Agency harvest	1	Negative
WOV_LN_292	2020-07-06	During-Pandemic	Free-ranging	Alachua	Lymph node tissue	Agency harvest	1	Negative
WOV_LN_291	2020-07-08	During-Pandemic	Free-ranging	Duval	Lymph node tissue	Agency harvest	1	Negative
WOV_LN_290	2020-07-14	During-Pandemic	Free-ranging	Jefferson	Lymph node tissue	Agency harvest	1	Negative
WOV_LN_278	2020-07-23	During-Pandemic	Free-ranging	Levy	Lymph node tissue	Agency harvest	1	Negative
WOV_LN_279	2020-07-23	During-Pandemic	Free-ranging	Levy	Lymph node tissue	Agency harvest	1	Negative
WOV_LN_285	2020-07-23	During-Pandemic	Free-ranging	Levy	Lymph node tissue	Agency harvest	1	Negative
WOV_LN_299	2020-07-23	During-Pandemic	Free-ranging	Levy	Lymph node tissue	Agency harvest	1	Negative
WOV_LN_276	2020-07-27	During-Pandemic	Free-ranging	Duval	Lymph node tissue	Agency harvest	1	Negative
WOV_LN_277	2020-07-28	During-Pandemic	Free-ranging	Flagler	Lymph node tissue	Agency harvest	1	Negative
WOV_LN_281	2020-07-28	During-Pandemic	Free-ranging	Flagler	Lymph node tissue	Agency harvest	1	Negative
WOV_LN_280	2020-07-30	During-Pandemic	Free-ranging	Levy	Lymph node tissue	Agency harvest	1	Negative
WOV_LN_282	2020-07-30	During-Pandemic	Free-ranging	Levy	Lymph node tissue	Agency harvest	1	Negative
WOV_LN_283	2020-07-30	During-Pandemic	Free-ranging	Levy	Lymph node tissue	Agency harvest	1	Negative
WOV_LN_284	2020-07-30	During-Pandemic	Free-ranging	Levy	Lymph node tissue	Agency harvest	1	Negative
WOV_LN_293	2020-07-30	During-Pandemic	Free-ranging	Clay	Lymph node tissue	Agency harvest	1	Negative
WOV_LN_294	2020-07-30	During-Pandemic	Free-ranging	Levy	Lymph node tissue	Agency harvest	1	Negative
WOV_LN_295	2020-07-30	During-Pandemic	Free-ranging	Levy	Lymph node tissue	Agency harvest	1	Negative
WOV_LN_296	2020-07-30	During-Pandemic	Free-ranging	Levy	Lymph node tissue	Agency harvest	1	Negative
WOV_LN_297	2020-07-30	During-Pandemic	Free-ranging	Levy	Lymph node tissue	Agency harvest	1	Negative
WOV_LN_298	2020-07-30	During-Pandemic	Free-ranging	Levy	Lymph node tissue	Agency harvest	1	Negative
WOV_LN_272	2020-08-04	During-Pandemic	Free-ranging	Clay	Lymph node tissue	Agency harvest	1	Negative
WOV_LN_274	2020-08-04	During-Pandemic	Free-ranging	Flagler	Lymph node tissue	Agency harvest	1	Negative
WOV_LN_271	2020-08-05	During-Pandemic	Free-ranging	St. Johns	Lymph node tissue	Agency harvest	1	Negative
WOV_LN_273	2020-08-05	During-Pandemic	Free-ranging	St. Johns	Lymph node tissue	Agency harvest	1	Negative
WOV_LN_269	2020-08-07	During-Pandemic	Free-ranging	Alachua	Lymph node tissue	Agency harvest	1	Negative
WOV_LN_266	2020-08-13	During-Pandemic	Free-ranging	Union	Lymph node tissue	Agency harvest	1	Negative
WOV_LN_275	2020-08-13	During-Pandemic	Free-ranging	Clay	Lymph node tissue	Agency harvest	1	Negative
WOV_LN_270	2020-08-17	During-Pandemic	Free-ranging	Baker	Lymph node tissue	Agency harvest	1	Negative
WOV_LN_267	2020-08-25	During-Pandemic	Free-ranging	Alachua	Lymph node tissue	Agency harvest	1	Negative
WOV_LN_268	2020-08-27	During-Pandemic	Free-ranging	Columbia	Lymph node tissue	Agency harvest	1	Negative
WOV_LN_320	2020-09-01	During-Pandemic	Free-ranging	Flagler	Lymph node tissue	Agency harvest	1	Negative
WOV_LN_322	2020-09-01	During-Pandemic	Free-ranging	Gilchrist	Lymph node tissue	Agency harvest	1	Negative
WOV_LN_323	2020-09-03	During-Pandemic	Free-ranging	Gilchrist	Lymph node tissue	Agency harvest	1	Negative
WOV_LN_310	2020-09-04	During-Pandemic	Free-ranging	Bradford	Lymph node tissue	Agency harvest	1	Negative
WOV_LN_317	2020-09-05	During-Pandemic	Free-ranging	Columbia	Lymph node tissue	Agency harvest	1	Negative
WOV_LN_321	2020-09-05	During-Pandemic	Free-ranging	Flagler	Lymph node tissue	Agency harvest	1	Negative
WOV_LN_289	2020-09-10	During-Pandemic	Free-ranging	St. Johns	Lymph node tissue	Agency harvest	1	Negative
WOV_LN_325	2020-09-10	During-Pandemic	Free-ranging	St. Johns	Lymph node tissue	Agency harvest	1	Negative
WOV_LN_304	2020-09-13	During-Pandemic	Free-ranging	Suwannee	Lymph node tissue	Agency harvest	1	Negative
WOV_LN_318	2020-09-14	During-Pandemic	Free-ranging	Clay	Lymph node tissue	Agency harvest	1	Negative
WOV_LN_313	2020-09-18	During-Pandemic	Free-ranging	Wakulla	Lymph node tissue	Agency harvest	1	Negative
WOV_LN_324	2020-09-18	During-Pandemic	Free-ranging	Alachua	Lymph node tissue	Agency harvest	1	Negative
WOV_LN_309	2020-09-19	During-Pandemic	Free-ranging	Levy	Lymph node tissue	Agency harvest	1	Negative
WOV_LN_315	2020-09-21	During-Pandemic	Free-ranging	Jefferson	Lymph node tissue	Agency harvest	1	Negative
WOV_LN_328	2020-09-21	During-Pandemic	Free-ranging	Liberty	Lymph node tissue	Agency harvest	1	Negative
WOV_LN_306	2020-09-22	During-Pandemic	Free-ranging	St. Johns	Lymph node tissue	Agency harvest	1	Negative
WOV_LN_305	2020-09-24	During-Pandemic	Free-ranging	St. Johns	Lymph node tissue	Agency harvest	1	Negative
WOV_LN_319	2020-09-25	During-Pandemic	Free-ranging	Alachua	Lymph node tissue	Agency harvest	1	Negative
WOV_LN_307	2020-09-26	During-Pandemic	Free-ranging	Alachua	Lymph node tissue	Agency harvest	1	Negative
WOV_LN_311	2020-09-26	During-Pandemic	Free-ranging	Putnam	Lymph node tissue	Agency harvest	1	Negative
WOV_LN_314	2020-09-26	During-Pandemic	Free-ranging	Putnam	Lymph node tissue	Agency harvest	1	Negative
WOV_LN_286	2020-09-27	During-Pandemic	Free-ranging	Putnam	Lymph node tissue	Agency harvest	1	Negative
WOV_LN_287	2020-09-28	During-Pandemic	Free-ranging	Putnam	Lymph node tissue	Agency harvest	1	Negative
WOV_LN_288	2020-09-28	During-Pandemic	Free-ranging	Putnam	Lymph node tissue	Agency harvest	1	Negative
WOV_LN_312	2020-09-28	During-Pandemic	Free-ranging	Putnam	Lymph node tissue	Agency harvest	1	Negative
WOV_LN_327	2020-09-28	During-Pandemic	Free-ranging	Columbia	Lymph node tissue	Agency harvest	1	Negative
WOV_LN_308	2020-09-29	During-Pandemic	Free-ranging	Flagler	Lymph node tissue	Agency harvest	1	Negative
WOV_LN_326	2020-09-29	During-Pandemic	Free-ranging	Flagler	Lymph node tissue	Agency harvest	1	Negative
WOV_LN_391	2020-10-01	During-Pandemic	Free-ranging	Alachua	Lymph node tissue	Agency harvest	1	Negative
WOV_LN_426	2020-10-01	During-Pandemic	Free-ranging	Putnam	Lymph node tissue	Agency harvest	1	Negative
WOV_LN_429	2020-10-01	During-Pandemic	Free-ranging	Putnam	Lymph node tissue	Agency harvest	1	Negative
WOV_LN_421	2020-10-02	During-Pandemic	Free-ranging	Putnam	Lymph node tissue	Agency harvest	1	Negative
WOV_LN_423	2020-10-02	During-Pandemic	Free-ranging	Bradford	Lymph node tissue	Agency harvest	1	Negative
WOV_LN_79	2020-10-02	During-Pandemic	Free-ranging	Gilchrist	Lymph node tissue	Agency harvest	1	Negative
WOV_LN_399	2020-10-03	During-Pandemic	Free-ranging	Alachua	Lymph node tissue	Agency harvest	1	Negative
WOV_LN_401	2020-10-03	During-Pandemic	Free-ranging	Columbia	Lymph node tissue	Agency harvest	1	Negative
WOV_LN_412	2020-10-03	During-Pandemic	Free-ranging	Columbia	Lymph node tissue	Agency harvest	1	Negative
WOV_LN_427	2020-10-03	During-Pandemic	Free-ranging	Putnam	Lymph node tissue	Agency harvest	1	Negative
WOV_LN_73	2020-10-03	During-Pandemic	Free-ranging	Duval	Lymph node tissue	Agency harvest	1	Negative
WOV_LN_76	2020-10-03	During-Pandemic	Free-ranging	Duval	Lymph node tissue	Agency harvest	1	Negative
WOV_LN_425	2020-10-04	During-Pandemic	Free-ranging	Putnam	Lymph node tissue	Agency harvest	1	Negative
WOV_LN_428	2020-10-04	During-Pandemic	Free-ranging	Alachua	Lymph node tissue	Agency harvest	1	Negative
WOV_LN_394	2020-10-05	During-Pandemic	Free-ranging	Flagler	Lymph node tissue	Agency harvest	1	Negative
WOV_LN_71	2020-10-05	During-Pandemic	Free-ranging	Gilchrist	Lymph node tissue	Agency harvest	1	Negative
WOV_LN_393	2020-10-06	During-Pandemic	Free-ranging	St. Johns	Lymph node tissue	Agency harvest	1	Negative
WOV_LN_418	2020-10-06	During-Pandemic	Free-ranging	Gadsden	Lymph node tissue	Agency harvest	1	Negative
WOV_LN_75	2020-10-06	During-Pandemic	Free-ranging	St. Johns	Lymph node tissue	Agency harvest	1	Negative
WOV_LN_365	2020-10-07	During-Pandemic	Free-ranging	Flagler	Lymph node tissue	Agency harvest	1	Negative
WOV_LN_395	2020-10-07	During-Pandemic	Free-ranging	Putnam	Lymph node tissue	Agency harvest	1	Negative
WOV_LN_419	2020-10-07	During-Pandemic	Free-ranging	Duval	Lymph node tissue	Agency harvest	1	Negative
WOV_LN_405	2020-10-09	During-Pandemic	Free-ranging	St. Johns	Lymph node tissue	Agency harvest	1	Negative
WOV_LN_409	2020-10-09	During-Pandemic	Free-ranging	St. Johns	Lymph node tissue	Agency harvest	1	Negative
WOV_LN_367	2020-10-10	During-Pandemic	Free-ranging	St. Johns	Lymph node tissue	Agency harvest	1	Negative
WOV_LN_368	2020-10-10	During-Pandemic	Free-ranging	St. Johns	Lymph node tissue	Agency harvest	1	Negative
WOV_LN_417	2020-10-10	During-Pandemic	Free-ranging	Gadsden	Lymph node tissue	Agency harvest	1	Negative
WOV_LN_396	2020-10-12	During-Pandemic	Free-ranging	Duval	Lymph node tissue	Agency harvest	1	Negative
WOV_LN_397	2020-10-12	During-Pandemic	Free-ranging	Alachua	Lymph node tissue	Agency harvest	1	Negative
WOV_LN_78	2020-10-12	During-Pandemic	Free-ranging	Leon	Lymph node tissue	Agency harvest	1	Negative
WOV_LN_390	2020-10-14	During-Pandemic	Free-ranging	Alachua	Lymph node tissue	Agency harvest	1	Negative
WOV_LN_400	2020-10-14	During-Pandemic	Free-ranging	Alachua	Lymph node tissue	Agency harvest	1	Negative
WOV_LN_414	2020-10-15	During-Pandemic	Free-ranging	Putnam	Lymph node tissue	Agency harvest	1	Negative
WOV_LN_413	2020-10-16	During-Pandemic	Free-ranging	Alachua	Lymph node tissue	Agency harvest	1	Negative
WOV_LN_422	2020-10-16	During-Pandemic	Free-ranging	Union	Lymph node tissue	Agency harvest	1	Negative
WOV_LN_80	2020-10-16	During-Pandemic	Free-ranging	Clay	Lymph node tissue	Agency harvest	1	Negative
WOV_LN_369	2020-10-17	During-Pandemic	Free-ranging	St. Johns	Lymph node tissue	Agency harvest	1	Negative
WOV_LN_406	2020-10-17	During-Pandemic	Free-ranging	St. Johns	Lymph node tissue	Agency harvest	1	Negative
WOV_LN_407	2020-10-17	During-Pandemic	Free-ranging	St. Johns	Lymph node tissue	Agency harvest	1	Negative
WOV_LN_410	2020-10-17	During-Pandemic	Free-ranging	St. Johns	Lymph node tissue	Agency harvest	1	Negative
WOV_LN_411	2020-10-17	During-Pandemic	Free-ranging	St. Johns	Lymph node tissue	Agency harvest	1	Negative
WOV_LN_398	2020-10-18	During-Pandemic	Free-ranging	Alachua	Lymph node tissue	Agency harvest	1	Negative
WOV_LN_81	2020-10-18	During-Pandemic	Free-ranging	Alachua	Lymph node tissue	Agency harvest	1	Negative
WOV_LN_408	2020-10-19	During-Pandemic	Free-ranging	Putnam	Lymph node tissue	Agency harvest	1	Negative
WOV_LN_392	2020-10-20	During-Pandemic	Free-ranging	Alachua	Lymph node tissue	Agency harvest	1	Negative
WOV_LN_69	2020-10-20	During-Pandemic	Free-ranging	Nassau	Lymph node tissue	Agency harvest	1	Negative
WOV_LN_403	2020-10-23	During-Pandemic	Free-ranging	Putnam	Lymph node tissue	Agency harvest	1	Negative
WOV_LN_404	2020-10-23	During-Pandemic	Free-ranging	Putnam	Lymph node tissue	Agency harvest	1	Negative
WOV_LN_424	2020-10-24	During-Pandemic	Free-ranging	Alachua	Lymph node tissue	Agency harvest	1	Negative
WOV_LN_77	2020-10-24	During-Pandemic	Free-ranging	Duval	Lymph node tissue	Agency harvest	1	Negative
WOV_LN_402	2020-10-25	During-Pandemic	Free-ranging	Madison	Lymph node tissue	Agency harvest	1	Negative
WOV_LN_420	2020-10-25	During-Pandemic	Free-ranging	Clay	Lymph node tissue	Agency harvest	1	Negative
WOV_LN_68	2020-10-25	During-Pandemic	Free-ranging	Franklin	Lymph node tissue	Agency harvest	1	Negative
WOV_LN_72	2020-10-26	During-Pandemic	Free-ranging	Leon	Lymph node tissue	Agency harvest	1	Negative
WOV_LN_366	2020-10-27	During-Pandemic	Free-ranging	Columbia	Lymph node tissue	Agency harvest	1	Negative
WOV_LN_67	2020-10-29	During-Pandemic	Free-ranging	Flagler	Lymph node tissue	Agency harvest	1	Negative
WOV_LN_370	2020-10-30	During-Pandemic	Free-ranging	St. Johns	Lymph node tissue	Agency harvest	1	Negative
WOV_LN_65	2020-10-30	During-Pandemic	Free-ranging	Gilchrist	Lymph node tissue	Agency harvest	1	Negative
WOV_LN_66	2020-10-31	During-Pandemic	Free-ranging	Nassau	Lymph node tissue	Agency harvest	1	Negative
WOV_LN_74	2020-10-31	During-Pandemic	Free-ranging	Duval	Lymph node tissue	Agency harvest	1	Negative
WOV_LN_162	2020-11-02	During-Pandemic	Free-ranging	Gilchrist	Lymph node tissue	Agency harvest	1	Negative
WOV_LN_168	2020-11-02	During-Pandemic	Free-ranging	Levy	Lymph node tissue	Agency harvest	1	Negative
WOV_LN_170	2020-11-02	During-Pandemic	Free-ranging	Franklin	Lymph node tissue	Agency harvest	1	Negative
WOV_LN_171	2020-11-02	During-Pandemic	Free-ranging	Gadsden	Lymph node tissue	Agency harvest	1	Negative
WOV_LN_193	2020-11-02	During-Pandemic	Free-ranging	Leon	Lymph node tissue	Agency harvest	1	Negative
WOV_LN_257	2020-11-02	During-Pandemic	Free-ranging	Gilchrist	Lymph node tissue	Agency harvest	1	Negative
WOV_LN_258	2020-11-02	During-Pandemic	Free-ranging	Leon	Lymph node tissue	Agency harvest	1	Negative
WOV_LN_173	2020-11-03	During-Pandemic	Free-ranging	Clay	Lymph node tissue	Agency harvest	1	Negative
WOV_LN_250	2020-11-03	During-Pandemic	Free-ranging	Flagler	Lymph node tissue	Agency harvest	1	Negative
WOV_LN_151	2020-11-04	During-Pandemic	Free-ranging	Bradford	Lymph node tissue	Agency harvest	1	Negative
WOV_LN_182	2020-11-04	During-Pandemic	Free-ranging	Jefferson	Lymph node tissue	Agency harvest	1	Negative
WOV_LN_185	2020-11-04	During-Pandemic	Free-ranging	Putnam	Lymph node tissue	Agency harvest	1	Negative
WOV_LN_179	2020-11-05	During-Pandemic	Free-ranging	Leon	Lymph node tissue	Agency harvest	1	Negative
WOV_LN_222	2020-11-05	During-Pandemic	Free-ranging	Nassau	Lymph node tissue	Agency harvest	1	Negative
WOV_LN_233	2020-11-05	During-Pandemic	Free-ranging	Hamilton	Lymph node tissue	Agency harvest	1	Negative
WOV_LN_239	2020-11-05	During-Pandemic	Free-ranging	Hamilton	Lymph node tissue	Agency harvest	1	Negative
WOV_LN_241	2020-11-05	During-Pandemic	Free-ranging	Dixie	Lymph node tissue	Agency harvest	1	Negative
WOV_LN_194	2020-11-06	During-Pandemic	Free-ranging	Suwannee	Lymph node tissue	Agency harvest	1	Negative
WOV_LN_199	2020-11-06	During-Pandemic	Free-ranging	Alachua	Lymph node tissue	Agency harvest	1	Negative
WOV_LN_232	2020-11-06	During-Pandemic	Free-ranging	Suwannee	Lymph node tissue	Agency harvest	1	Negative
WOV_LN_263	2020-11-06	During-Pandemic	Free-ranging	Suwannee	Lymph node tissue	Agency harvest	1	Negative
WOV_LN_153	2020-11-07	During-Pandemic	Free-ranging	Suwannee	Lymph node tissue	Agency harvest	1	Negative
WOV_LN_181	2020-11-07	During-Pandemic	Free-ranging	Wakulla	Lymph node tissue	Agency harvest	1	Negative
WOV_LN_192	2020-11-07	During-Pandemic	Free-ranging	Leon	Lymph node tissue	Agency harvest	1	Negative
WOV_LN_209	2020-11-07	During-Pandemic	Free-ranging	Hamilton	Lymph node tissue	Agency harvest	1	Negative
WOV_LN_211	2020-11-07	During-Pandemic	Free-ranging	Suwannee	Lymph node tissue	Agency harvest	1	Negative
WOV_LN_215	2020-11-07	During-Pandemic	Free-ranging	Suwannee	Lymph node tissue	Agency harvest	1	Negative
WOV_LN_217	2020-11-07	During-Pandemic	Free-ranging	Lafayette	Lymph node tissue	Agency harvest	1	Negative
WOV_LN_234	2020-11-07	During-Pandemic	Free-ranging	Suwannee	Lymph node tissue	Agency harvest	1	Negative
WOV_LN_235	2020-11-07	During-Pandemic	Free-ranging	Suwannee	Lymph node tissue	Agency harvest	1	Negative
WOV_LN_238	2020-11-07	During-Pandemic	Free-ranging	Suwannee	Lymph node tissue	Agency harvest	1	Negative
WOV_LN_244	2020-11-07	During-Pandemic	Free-ranging	Suwannee	Lymph node tissue	Agency harvest	1	Negative
WOV_LN_245	2020-11-07	During-Pandemic	Free-ranging	Madison	Lymph node tissue	Agency harvest	1	Negative
WOV_LN_246	2020-11-07	During-Pandemic	Free-ranging	Suwannee	Lymph node tissue	Agency harvest	1	Negative
WOV_LN_247	2020-11-07	During-Pandemic	Free-ranging	Suwannee	Lymph node tissue	Agency harvest	1	Negative
WOV_LN_248	2020-11-07	During-Pandemic	Free-ranging	Suwannee	Lymph node tissue	Agency harvest	1	Negative
WOV_LN_251	2020-11-07	During-Pandemic	Free-ranging	Suwannee	Lymph node tissue	Agency harvest	1	Negative
WOV_LN_254	2020-11-07	During-Pandemic	Free-ranging	Suwannee	Lymph node tissue	Agency harvest	1	Negative
WOV_LN_255	2020-11-07	During-Pandemic	Free-ranging	Suwannee	Lymph node tissue	Agency harvest	1	Negative
WOV_LN_256	2020-11-07	During-Pandemic	Free-ranging	Suwannee	Lymph node tissue	Agency harvest	1	Negative
WOV_LN_260	2020-11-07	During-Pandemic	Free-ranging	Suwannee	Lymph node tissue	Agency harvest	1	Negative
WOV_LN_264	2020-11-07	During-Pandemic	Free-ranging	Suwannee	Lymph node tissue	Agency harvest	1	Negative
WOV_LN_152	2020-11-08	During-Pandemic	Free-ranging	Suwannee	Lymph node tissue	Agency harvest	1	Negative
WOV_LN_156	2020-11-08	During-Pandemic	Free-ranging	Suwannee	Lymph node tissue	Agency harvest	1	Negative
WOV_LN_157	2020-11-08	During-Pandemic	Free-ranging	Suwannee	Lymph node tissue	Agency harvest	1	Negative
WOV_LN_158	2020-11-08	During-Pandemic	Free-ranging	Suwannee	Lymph node tissue	Agency harvest	1	Negative
WOV_LN_159	2020-11-08	During-Pandemic	Free-ranging	Suwannee	Lymph node tissue	Agency harvest	1	Negative
WOV_LN_160	2020-11-08	During-Pandemic	Free-ranging	Suwannee	Lymph node tissue	Agency harvest	1	Negative
WOV_LN_161	2020-11-08	During-Pandemic	Free-ranging	Suwannee	Lymph node tissue	Agency harvest	1	Negative
WOV_LN_169	2020-11-08	During-Pandemic	Free-ranging	Franklin	Lymph node tissue	Agency harvest	1	Negative
WOV_LN_204	2020-11-08	During-Pandemic	Free-ranging	Madison	Lymph node tissue	Agency harvest	1	Negative
WOV_LN_205	2020-11-08	During-Pandemic	Free-ranging	Hamilton	Lymph node tissue	Agency harvest	1	Negative
WOV_LN_206	2020-11-08	During-Pandemic	Free-ranging	Hamilton	Lymph node tissue	Agency harvest	1	Negative
WOV_LN_208	2020-11-08	During-Pandemic	Free-ranging	Columbia	Lymph node tissue	Agency harvest	1	Negative
WOV_LN_210	2020-11-08	During-Pandemic	Free-ranging	Suwannee	Lymph node tissue	Agency harvest	1	Negative
WOV_LN_213	2020-11-08	During-Pandemic	Free-ranging	Suwannee	Lymph node tissue	Agency harvest	1	Negative
WOV_LN_236	2020-11-08	During-Pandemic	Free-ranging	Suwannee	Lymph node tissue	Agency harvest	1	Negative
WOV_LN_237	2020-11-08	During-Pandemic	Free-ranging	Suwannee	Lymph node tissue	Agency harvest	1	Negative
WOV_LN_249	2020-11-08	During-Pandemic	Free-ranging	Suwannee	Lymph node tissue	Agency harvest	1	Negative
WOV_LN_262	2020-11-08	During-Pandemic	Free-ranging	Suwannee	Lymph node tissue	Agency harvest	1	Negative
WOV_LN_265	2020-11-08	During-Pandemic	Free-ranging	Suwannee	Lymph node tissue	Agency harvest	1	Negative
WOV_LN_207	2020-11-09	During-Pandemic	Free-ranging	Dixie	Lymph node tissue	Agency harvest	1	Negative
WOV_LN_240	2020-11-09	During-Pandemic	Free-ranging	Levy	Lymph node tissue	Agency harvest	1	Negative
WOV_LN_197	2020-11-10	During-Pandemic	Free-ranging	Dixie	Lymph node tissue	Agency harvest	1	Negative
WOV_LN_242	2020-11-10	During-Pandemic	Free-ranging	Columbia	Lymph node tissue	Agency harvest	1	Negative
WOV_LN_224	2020-11-11	During-Pandemic	Free-ranging	Alachua	Lymph node tissue	Agency harvest	1	Negative
WOV_LN_200	2020-11-12	During-Pandemic	Free-ranging	Hamilton	Lymph node tissue	Agency harvest	1	Negative
WOV_LN_220	2020-11-12	During-Pandemic	Free-ranging	Alachua	Lymph node tissue	Agency harvest	1	Negative
WOV_LN_243	2020-11-13	During-Pandemic	Free-ranging	Columbia	Lymph node tissue	Agency harvest	1	Negative
WOV_LN_221	2020-11-14	During-Pandemic	Free-ranging	Alachua	Lymph node tissue	Agency harvest	1	Negative
WOV_LN_230	2020-11-14	During-Pandemic	Free-ranging	Clay	Lymph node tissue	Agency harvest	1	Negative
WOV_LN_225	2020-11-15	During-Pandemic	Free-ranging	Alachua	Lymph node tissue	Agency harvest	1	Negative
WOV_LN_187	2020-11-16	During-Pandemic	Free-ranging	Taylor	Lymph node tissue	Agency harvest	1	Negative
WOV_LN_186	2020-11-17	During-Pandemic	Free-ranging	Bradford	Lymph node tissue	Agency harvest	1	Negative
WOV_LN_259	2020-11-17	During-Pandemic	Free-ranging	Duval	Lymph node tissue	Agency harvest	1	Negative
WOV_LN_201	2020-11-18	During-Pandemic	Free-ranging	Nassau	Lymph node tissue	Agency harvest	1	Negative
WOV_LN_202	2020-11-18	During-Pandemic	Free-ranging	Dixie	Lymph node tissue	Agency harvest	1	Negative
WOV_LN_177	2020-11-19	During-Pandemic	Free-ranging	Leon	Lymph node tissue	Agency harvest	1	Negative
WOV_LN_184	2020-11-19	During-Pandemic	Free-ranging	Madison	Lymph node tissue	Agency harvest	1	Negative
WOV_LN_231	2020-11-19	During-Pandemic	Free-ranging	Duval	Lymph node tissue	Agency harvest	1	Negative
WOV_LN_252	2020-11-19	During-Pandemic	Free-ranging	Jefferson	Lymph node tissue	Agency harvest	1	Negative
WOV_LN_150	2020-11-20	During-Pandemic	Free-ranging	Flagler	Lymph node tissue	Agency harvest	1	Negative
WOV_LN_165	2020-11-20	During-Pandemic	Free-ranging	Nassau	Lymph node tissue	Agency harvest	1	Negative
WOV_LN_226	2020-11-20	During-Pandemic	Free-ranging	Wakulla	Lymph node tissue	Agency harvest	1	Negative
WOV_LN_227	2020-11-20	During-Pandemic	Free-ranging	Wakulla	Lymph node tissue	Agency harvest	1	Negative
WOV_LN_155	2020-11-21	During-Pandemic	Free-ranging	Leon	Lymph node tissue	Agency harvest	1	Negative
WOV_LN_167	2020-11-21	During-Pandemic	Free-ranging	Leon	Lymph node tissue	Agency harvest	1	Negative
WOV_LN_174	2020-11-21	During-Pandemic	Free-ranging	Gadsden	Lymph node tissue	Agency harvest	1	Negative
WOV_LN_190	2020-11-21	During-Pandemic	Free-ranging	Madison	Lymph node tissue	Agency harvest	1	Negative
WOV_LN_191	2020-11-21	During-Pandemic	Free-ranging	Madison	Lymph node tissue	Agency harvest	1	Negative
WOV_LN_198	2020-11-21	During-Pandemic	Free-ranging	Columbia	Lymph node tissue	Agency harvest	1	Negative
WOV_LN_212	2020-11-21	During-Pandemic	Free-ranging	Baker	Lymph node tissue	Agency harvest	1	Negative
WOV_LN_214	2020-11-21	During-Pandemic	Free-ranging	Leon	Lymph node tissue	Agency harvest	1	Negative
WOV_LN_218	2020-11-21	During-Pandemic	Free-ranging	Jefferson	Lymph node tissue	Agency harvest	1	Negative
WOV_LN_219	2020-11-21	During-Pandemic	Free-ranging	Nassau	Lymph node tissue	Agency harvest	1	Negative
WOV_LN_223	2020-11-21	During-Pandemic	Free-ranging	Putnam	Lymph node tissue	Agency harvest	1	Negative
WOV_LN_196	2020-11-22	During-Pandemic	Free-ranging	Hamilton	Lymph node tissue	Agency harvest	1	Negative
WOV_LN_216	2020-11-22	During-Pandemic	Free-ranging	Columbia	Lymph node tissue	Agency harvest	1	Negative
WOV_LN_183	2020-11-23	During-Pandemic	Free-ranging	Putnam	Lymph node tissue	Agency harvest	1	Negative
WOV_LN_188	2020-11-23	During-Pandemic	Free-ranging	Clay	Lymph node tissue	Agency harvest	1	Negative
WOV_LN_228	2020-11-23	During-Pandemic	Free-ranging	Gadsden	Lymph node tissue	Agency harvest	1	Negative
WOV_LN_164	2020-11-24	During-Pandemic	Free-ranging	Leon	Lymph node tissue	Agency harvest	1	Negative
WOV_LN_189	2020-11-24	During-Pandemic	Free-ranging	Liberty	Lymph node tissue	Agency harvest	1	Negative
WOV_LN_229	2020-11-24	During-Pandemic	Free-ranging	Clay	Lymph node tissue	Agency harvest	1	Negative
WOV_LN_253	2020-11-24	During-Pandemic	Free-ranging	Lafayette	Lymph node tissue	Agency harvest	1	Negative
WOV_LN_166	2020-11-25	During-Pandemic	Free-ranging	Alachua	Lymph node tissue	Agency harvest	1	Negative
WOV_LN_172	2020-11-28	During-Pandemic	Free-ranging	Gadsden	Lymph node tissue	Agency harvest	1	Negative
WOV_LN_195	2020-11-28	During-Pandemic	Free-ranging	Columbia	Lymph node tissue	Agency harvest	1	Negative
WOV_LN_261	2020-11-28	During-Pandemic	Free-ranging	Alachua	Lymph node tissue	Agency harvest	1	Negative
WOV_LN_147	2020-11-29	During-Pandemic	Free-ranging	Gadsden	Lymph node tissue	Agency harvest	1	Negative
WOV_LN_148	2020-11-29	During-Pandemic	Free-ranging	Leon	Lymph node tissue	Agency harvest	1	Negative
WOV_LN_149	2020-11-29	During-Pandemic	Free-ranging	Gadsden	Lymph node tissue	Agency harvest	1	Negative
WOV_LN_163	2020-11-29	During-Pandemic	Free-ranging	Gadsden	Lymph node tissue	Agency harvest	1	Negative
WOV_LN_176	2020-11-29	During-Pandemic	Free-ranging	Leon	Lymph node tissue	Agency harvest	1	Negative
WOV_LN_350	2020-12-01	During-Pandemic	Free-ranging	St. Johns	Lymph node tissue	Agency harvest	1	Negative
WOV_LN_354	2020-12-01	During-Pandemic	Free-ranging	St. Johns	Lymph node tissue	Agency harvest	1	Negative
WOV_LN_355	2020-12-01	During-Pandemic	Free-ranging	St. Johns	Lymph node tissue	Agency harvest	1	Negative
WOV_LN_361	2020-12-01	During-Pandemic	Free-ranging	Columbia	Lymph node tissue	Agency harvest	1	Negative
WOV_LN_372	2020-12-01	During-Pandemic	Free-ranging	St. Johns	Lymph node tissue	Agency harvest	1	Negative
WOV_LN_373	2020-12-01	During-Pandemic	Free-ranging	St. Johns	Lymph node tissue	Agency harvest	1	Negative
WOV_LN_374	2020-12-01	During-Pandemic	Free-ranging	St. Johns	Lymph node tissue	Agency harvest	1	Negative
WOV_LN_375	2020-12-01	During-Pandemic	Free-ranging	St. Johns	Lymph node tissue	Agency harvest	1	Negative
WOV_LN_376	2020-12-01	During-Pandemic	Free-ranging	St. Johns	Lymph node tissue	Agency harvest	1	Negative
WOV_LN_382	2020-12-01	During-Pandemic	Free-ranging	St. Johns	Lymph node tissue	Agency harvest	1	Negative
WOV_LN_383	2020-12-01	During-Pandemic	Free-ranging	St. Johns	Lymph node tissue	Agency harvest	1	Negative
WOV_LN_384	2020-12-01	During-Pandemic	Free-ranging	St. Johns	Lymph node tissue	Agency harvest	1	Negative
WOV_LN_385	2020-12-01	During-Pandemic	Free-ranging	St. Johns	Lymph node tissue	Agency harvest	1	Negative
WOV_LN_386	2020-12-01	During-Pandemic	Free-ranging	St. Johns	Lymph node tissue	Agency harvest	1	Negative
WOV_LN_141	2020-12-02	During-Pandemic	Free-ranging	Flagler	Lymph node tissue	Agency harvest	1	Negative
WOV_LN_142	2020-12-02	During-Pandemic	Free-ranging	Flagler	Lymph node tissue	Agency harvest	1	Negative
WOV_LN_143	2020-12-02	During-Pandemic	Free-ranging	Flagler	Lymph node tissue	Agency harvest	1	Negative
WOV_LN_145	2020-12-02	During-Pandemic	Free-ranging	Flagler	Lymph node tissue	Agency harvest	1	Negative
WOV_LN_352	2020-12-02	During-Pandemic	Free-ranging	Alachua	Lymph node tissue	Agency harvest	1	Negative
WOV_LN_362	2020-12-03	During-Pandemic	Free-ranging	St. Johns	Lymph node tissue	Agency harvest	1	Negative
WOV_LN_336	2020-12-04	During-Pandemic	Free-ranging	Clay	Lymph node tissue	Agency harvest	1	Negative
WOV_LN_345	2020-12-04	During-Pandemic	Free-ranging	Gilchrist	Lymph node tissue	Agency harvest	1	Negative
WOV_LN_351	2020-12-04	During-Pandemic	Free-ranging	Clay	Lymph node tissue	Agency harvest	1	Negative
WOV_LN_371	2020-12-05	During-Pandemic	Free-ranging	Alachua	Lymph node tissue	Agency harvest	1	Negative
WOV_LN_379	2020-12-05	During-Pandemic	Free-ranging	Madison	Lymph node tissue	Agency harvest	1	Negative
WOV_LN_387	2020-12-05	During-Pandemic	Free-ranging	Flagler	Lymph node tissue	Agency harvest	1	Negative
WOV_LN_343	2020-12-06	During-Pandemic	Free-ranging	Franklin	Lymph node tissue	Agency harvest	1	Negative
WOV_LN_389	2020-12-06	During-Pandemic	Free-ranging	Duval	Lymph node tissue	Agency harvest	1	Negative
WOV_LN_333	2020-12-07	During-Pandemic	Free-ranging	Alachua	Lymph node tissue	Agency harvest	1	Negative
WOV_LN_331	2020-12-10	During-Pandemic	Free-ranging	Madison	Lymph node tissue	Agency harvest	1	Negative
WOV_LN_346	2020-12-12	During-Pandemic	Free-ranging	Bradford	Lymph node tissue	Agency harvest	1	Negative
WOV_LN_357	2020-12-12	During-Pandemic	Free-ranging	Madison	Lymph node tissue	Agency harvest	1	Negative
WOV_LN_341	2020-12-15	During-Pandemic	Free-ranging	Jefferson	Lymph node tissue	Agency harvest	1	Negative
WOV_LN_359	2020-12-15	During-Pandemic	Free-ranging	Bradford	Lymph node tissue	Agency harvest	1	Negative
WOV_LN_338	2020-12-16	During-Pandemic	Free-ranging	Flagler	Lymph node tissue	Agency harvest	1	Negative
WOV_LN_339	2020-12-16	During-Pandemic	Free-ranging	Flagler	Lymph node tissue	Agency harvest	1	Negative
WOV_LN_340	2020-12-16	During-Pandemic	Free-ranging	Flagler	Lymph node tissue	Agency harvest	1	Negative
WOV_LN_377	2020-12-16	During-Pandemic	Free-ranging	Flagler	Lymph node tissue	Agency harvest	1	Negative
WOV_LN_381	2020-12-16	During-Pandemic	Free-ranging	Bradford	Lymph node tissue	Agency harvest	1	Negative
WOV_LN_344	2020-12-19	During-Pandemic	Free-ranging	Suwannee	Lymph node tissue	Agency harvest	1	Negative
WOV_LN_347	2020-12-19	During-Pandemic	Free-ranging	Franklin	Lymph node tissue	Agency harvest	1	Negative
WOV_LN_356	2020-12-19	During-Pandemic	Free-ranging	Madison	Lymph node tissue	Agency harvest	1	Negative
WOV_LN_380	2020-12-19	During-Pandemic	Free-ranging	Jefferson	Lymph node tissue	Agency harvest	1	Negative
WOV_LN_349	2020-12-20	During-Pandemic	Free-ranging	Alachua	Lymph node tissue	Agency harvest	1	Negative
WOV_LN_360	2020-12-20	During-Pandemic	Free-ranging	Liberty	Lymph node tissue	Agency harvest	1	Negative
WOV_LN_364	2020-12-20	During-Pandemic	Free-ranging	Liberty	Lymph node tissue	Agency harvest	1	Negative
WOV_LN_378	2020-12-22	During-Pandemic	Free-ranging	Gadsden	Lymph node tissue	Agency harvest	1	Negative
WOV_LN_332	2020-12-23	During-Pandemic	Free-ranging	Flagler	Lymph node tissue	Agency harvest	1	Negative
WOV_LN_348	2020-12-23	During-Pandemic	Free-ranging	Madison	Lymph node tissue	Agency harvest	1	Negative
WOV_LN_337	2020-12-24	During-Pandemic	Free-ranging	Suwannee	Lymph node tissue	Agency harvest	1	Negative
WOV_LN_358	2020-12-25	During-Pandemic	Free-ranging	St. Johns	Lymph node tissue	Agency harvest	1	Negative
WOV_LN_329	2020-12-26	During-Pandemic	Free-ranging	Alachua	Lymph node tissue	Agency harvest	1	Negative
WOV_LN_335	2020-12-27	During-Pandemic	Free-ranging	Flagler	Lymph node tissue	Agency harvest	1	Negative
WOV_LN_330	2020-12-28	During-Pandemic	Free-ranging	Clay	Lymph node tissue	Agency harvest	1	Negative
WOV_LN_144	2020-12-29	During-Pandemic	Free-ranging	Flagler	Lymph node tissue	Agency harvest	1	Negative
WOV_LN_334	2020-12-30	During-Pandemic	Free-ranging	St. Johns	Lymph node tissue	Agency harvest	1	Negative
WOV_LN_342	2020-12-30	During-Pandemic	Free-ranging	Clay	Lymph node tissue	Agency harvest	1	Negative
WOV_LN_353	2020-12-30	During-Pandemic	Free-ranging	Wakulla	Lymph node tissue	Agency harvest	1	Negative
WOV_LN_363	2020-12-30	During-Pandemic	Free-ranging	Jefferson	Lymph node tissue	Agency harvest	1	Negative
WOV_LN_388	2020-12-30	During-Pandemic	Free-ranging	Wakulla	Lymph node tissue	Agency harvest	1	Negative
WOV_LN_100	2021-01-01	During-Pandemic	Free-ranging	Levy	Lymph node tissue	Agency harvest	1	Negative
WOV_LN_101	2021-01-01	During-Pandemic	Free-ranging	Levy	Lymph node tissue	Agency harvest	1	Negative
WOV_LN_102	2021-01-01	During-Pandemic	Free-ranging	Levy	Lymph node tissue	Agency harvest	1	Negative
WOV_LN_104	2021-01-01	During-Pandemic	Free-ranging	Levy	Lymph node tissue	Agency harvest	1	Negative
WOV_LN_109	2021-01-01	During-Pandemic	Free-ranging	Levy	Lymph node tissue	Agency harvest	1	Negative
WOV_LN_507	2021-01-03	During-Pandemic	Free-ranging	Putnam	Lymph node tissue	Agency harvest	1	Negative
WOV_LN_510	2021-01-04	During-Pandemic	Free-ranging	Wakulla	Lymph node tissue	Agency harvest	1	Negative
WOV_LN_496	2021-01-05	During-Pandemic	Free-ranging	Leon	Lymph node tissue	Agency harvest	1	Negative
WOV_LN_508	2021-01-05	During-Pandemic	Free-ranging	Jefferson	Lymph node tissue	Agency harvest	1	Negative
WOV_LN_512	2021-01-05	During-Pandemic	Free-ranging	Franklin	Lymph node tissue	Agency harvest	1	Negative
WOV_LN_488	2021-01-06	During-Pandemic	Free-ranging	Levy	Lymph node tissue	Agency harvest	1	Negative
WOV_LN_489	2021-01-06	During-Pandemic	Free-ranging	Levy	Lymph node tissue	Agency harvest	1	Negative
WOV_LN_490	2021-01-06	During-Pandemic	Free-ranging	Jefferson	Lymph node tissue	Agency harvest	1	Negative
WOV_LN_493	2021-01-06	During-Pandemic	Free-ranging	Jefferson	Lymph node tissue	Agency harvest	1	Negative
WOV_LN_84	2021-01-06	During-Pandemic	Free-ranging	Putnam	Lymph node tissue	Agency harvest	1	Negative
WOV_LN_503	2021-01-07	During-Pandemic	Free-ranging	Leon	Lymph node tissue	Agency harvest	1	Negative
WOV_LN_498	2021-01-08	During-Pandemic	Free-ranging	Wakulla	Lymph node tissue	Agency harvest	1	Negative
WOV_LN_495	2021-01-09	During-Pandemic	Free-ranging	Leon	Lymph node tissue	Agency harvest	1	Negative
WOV_LN_513	2021-01-09	During-Pandemic	Free-ranging	Suwannee	Lymph node tissue	Agency harvest	1	Negative
WOV_LN_504	2021-01-10	During-Pandemic	Free-ranging	Clay	Lymph node tissue	Agency harvest	1	Negative
WOV_LN_93	2021-01-10	During-Pandemic	Free-ranging	Flagler	Lymph node tissue	Agency harvest	1	Negative
WOV_LN_509	2021-01-11	During-Pandemic	Free-ranging	Jefferson	Lymph node tissue	Agency harvest	1	Negative
WOV_LN_515	2021-01-11	During-Pandemic	Free-ranging	Clay	Lymph node tissue	Agency harvest	1	Negative
WOV_LN_491	2021-01-12	During-Pandemic	Free-ranging	Gadsden	Lymph node tissue	Agency harvest	1	Negative
WOV_LN_494	2021-01-12	During-Pandemic	Free-ranging	Columbia	Lymph node tissue	Agency harvest	1	Negative
WOV_LN_86	2021-01-12	During-Pandemic	Free-ranging	Jefferson	Lymph node tissue	Agency harvest	1	Negative
WOV_LN_95	2021-01-16	During-Pandemic	Free-ranging	Putnam	Lymph node tissue	Agency harvest	1	Negative
WOV_LN_85	2021-01-18	During-Pandemic	Free-ranging	Alachua	Lymph node tissue	Agency harvest	1	Negative
WOV_LN_106	2021-01-19	During-Pandemic	Free-ranging	Levy	Lymph node tissue	Agency harvest	1	Negative
WOV_LN_499	2021-01-19	During-Pandemic	Free-ranging	Flagler	Lymph node tissue	Agency harvest	1	Negative
WOV_LN_505	2021-01-19	During-Pandemic	Free-ranging	Flagler	Lymph node tissue	Agency harvest	1	Negative
WOV_LN_514	2021-01-19	During-Pandemic	Free-ranging	Flagler	Lymph node tissue	Agency harvest	1	Negative
WOV_LN_105	2021-01-21	During-Pandemic	Free-ranging	Bradford	Lymph node tissue	Agency harvest	1	Negative
WOV_LN_107	2021-01-21	During-Pandemic	Free-ranging	Bradford	Lymph node tissue	Agency harvest	1	Negative
WOV_LN_108	2021-01-21	During-Pandemic	Free-ranging	Bradford	Lymph node tissue	Agency harvest	1	Negative
WOV_LN_88	2021-01-21	During-Pandemic	Free-ranging	Flagler	Lymph node tissue	Agency harvest	1	Negative
WOV_LN_96	2021-01-21	During-Pandemic	Free-ranging	Flagler	Lymph node tissue	Agency harvest	1	Negative
WOV_LN_97	2021-01-21	During-Pandemic	Free-ranging	Flagler	Lymph node tissue	Agency harvest	1	Negative
WOV_LN_99	2021-01-21	During-Pandemic	Free-ranging	Bradford	Lymph node tissue	Agency harvest	1	Negative
WOV_LN_82	2021-01-22	During-Pandemic	Free-ranging	Suwannee	Lymph node tissue	Agency harvest	1	Negative
WOV_LN_94	2021-01-22	During-Pandemic	Free-ranging	Lafayette	Lymph node tissue	Agency harvest	1	Negative
WOV_LN_103	2021-01-24	During-Pandemic	Free-ranging	Flagler	Lymph node tissue	Agency harvest	1	Negative
WOV_LN_487	2021-01-24	During-Pandemic	Free-ranging	Alachua	Lymph node tissue	Agency harvest	1	Negative
WOV_LN_506	2021-01-24	During-Pandemic	Free-ranging	Franklin	Lymph node tissue	Agency harvest	1	Negative
WOV_LN_83	2021-01-24	During-Pandemic	Free-ranging	Flagler	Lymph node tissue	Agency harvest	1	Negative
WOV_LN_89	2021-01-24	During-Pandemic	Free-ranging	Jefferson	Lymph node tissue	Agency harvest	1	Negative
WOV_LN_90	2021-01-24	During-Pandemic	Free-ranging	Alachua	Lymph node tissue	Agency harvest	1	Negative
WOV_LN_91	2021-01-24	During-Pandemic	Free-ranging	Jefferson	Lymph node tissue	Agency harvest	1	Negative
WOV_LN_92	2021-01-24	During-Pandemic	Free-ranging	Alachua	Lymph node tissue	Agency harvest	1	Negative
WOV_LN_98	2021-01-24	During-Pandemic	Free-ranging	Wakulla	Lymph node tissue	Agency harvest	1	Negative
WOV_LN_484	2021-01-25	During-Pandemic	Free-ranging	Alachua	Lymph node tissue	Agency harvest	1	Negative
WOV_LN_485	2021-01-25	During-Pandemic	Free-ranging	Alachua	Lymph node tissue	Agency harvest	1	Negative
WOV_LN_492	2021-01-25	During-Pandemic	Free-ranging	Jefferson	Lymph node tissue	Agency harvest	1	Negative
WOV_LN_500	2021-01-28	During-Pandemic	Free-ranging	Gilchrist	Lymph node tissue	Agency harvest	1	Negative
WOV_LN_87	2021-01-28	During-Pandemic	Free-ranging	Gadsden	Lymph node tissue	Agency harvest	1	Negative
WOV_LN_497	2021-01-29	During-Pandemic	Free-ranging	Leon	Lymph node tissue	Agency harvest	1	Negative
WOV_LN_486	2021-01-30	During-Pandemic	Free-ranging	Gadsden	Lymph node tissue	Agency harvest	1	Negative
WOV_LN_118	2021-02-01	During-Pandemic	Free-ranging	Levy	Lymph node tissue	Agency harvest	1	Negative
WOV_LN_119	2021-02-01	During-Pandemic	Free-ranging	Levy	Lymph node tissue	Agency harvest	1	Negative
WOV_LN_121	2021-02-01	During-Pandemic	Free-ranging	Levy	Lymph node tissue	Agency harvest	1	Negative
WOV_LN_123	2021-02-01	During-Pandemic	Free-ranging	Levy	Lymph node tissue	Agency harvest	1	Negative
WOV_LN_111	2021-02-02	During-Pandemic	Free-ranging	Gadsden	Lymph node tissue	Agency harvest	1	Negative
WOV_LN_114	2021-02-02	During-Pandemic	Free-ranging	Wakulla	Lymph node tissue	Agency harvest	1	Negative
WOV_LN_115	2021-02-03	During-Pandemic	Free-ranging	Gadsden	Lymph node tissue	Agency harvest	1	Negative
WOV_LN_117	2021-02-04	During-Pandemic	Free-ranging	Putnam	Lymph node tissue	Agency harvest	1	Negative
WOV_LN_122	2021-02-05	During-Pandemic	Free-ranging	Jefferson	Lymph node tissue	Agency harvest	1	Negative
WOV_LN_127	2021-02-10	During-Pandemic	Free-ranging	Gadsden	Lymph node tissue	Agency harvest	1	Negative
WOV_LN_120	2021-02-11	During-Pandemic	Free-ranging	Franklin	Lymph node tissue	Agency harvest	1	Negative
WOV_LN_124	2021-02-11	During-Pandemic	Free-ranging	Dixie	Lymph node tissue	Agency harvest	1	Negative
WOV_LN_128	2021-02-12	During-Pandemic	Free-ranging	Wakulla	Lymph node tissue	Agency harvest	1	Negative
WOV_LN_110	2021-02-14	During-Pandemic	Free-ranging	Clay	Lymph node tissue	Agency harvest	1	Negative
WOV_LN_125	2021-02-14	During-Pandemic	Free-ranging	St. Johns	Lymph node tissue	Agency harvest	1	Negative
WOV_LN_113	2021-02-19	During-Pandemic	Free-ranging	Liberty	Lymph node tissue	Agency harvest	1	Negative
WOV_LN_112	2021-02-21	During-Pandemic	Free-ranging	Gadsden	Lymph node tissue	Agency harvest	1	Negative
WOV_LN_126	2021-02-23	During-Pandemic	Free-ranging	St. Johns	Lymph node tissue	Agency harvest	1	Negative
WOV_LN_116	2021-02-25	During-Pandemic	Free-ranging	Franklin	Lymph node tissue	Agency harvest	1	Negative
WOV_LN_139	2021-03-01	During-Pandemic	Free-ranging	Clay	Lymph node tissue	Agency harvest	1	Negative
WOV_LN_132	2021-03-02	During-Pandemic	Free-ranging	Jefferson	Lymph node tissue	Agency harvest	1	Negative
WOV_LN_135	2021-03-05	During-Pandemic	Free-ranging	Alachua	Lymph node tissue	Agency harvest	1	Negative
WOV_LN_133	2021-03-06	During-Pandemic	Free-ranging	Leon	Lymph node tissue	Agency harvest	1	Negative
WOV_LN_130	2021-03-12	During-Pandemic	Free-ranging	Leon	Lymph node tissue	Agency harvest	1	Negative
WOV_LN_136	2021-03-14	During-Pandemic	Free-ranging	Alachua	Lymph node tissue	Agency harvest	1	Negative
WOV_LN_140	2021-03-15	During-Pandemic	Free-ranging	Alachua	Lymph node tissue	Agency harvest	1	Negative
WOV_LN_131	2021-03-17	During-Pandemic	Free-ranging	Suwannee	Lymph node tissue	Agency harvest	1	Negative
WOV_LN_134	2021-03-17	During-Pandemic	Free-ranging	Gilchrist	Lymph node tissue	Agency harvest	1	Negative
WOV_LN_137	2021-03-17	During-Pandemic	Free-ranging	Gilchrist	Lymph node tissue	Agency harvest	1	Negative
WOV_LN_129	2021-03-22	During-Pandemic	Free-ranging	Clay	Lymph node tissue	Agency harvest	1	Positive
WOV_LN_138	2021-03-23	During-Pandemic	Free-ranging	Levy	Lymph node tissue	Agency harvest	1	Negative
WOV_LN_154	2021-11-29	During-Pandemic	Free-ranging	Gadsden	Lymph node tissue	Agency harvest	1	Negative
WOV_LN_146	2021-12-07	During-Pandemic	Free-ranging	Flagler	Lymph node tissue	Agency harvest	1	Negative
WOV_LN_610	2022-06-15	During-Pandemic	Free-ranging	Wakulla	Lymph node tissue	Agency harvest	1	Positive
WOV_LN_608	2022-07-07	During-Pandemic	Free-ranging	Putnam	Lymph node tissue	Agency harvest	1	Positive
WOV_LN_611	2022-08-27	During-Pandemic	Free-ranging	St. Johns	Lymph node tissue	Agency harvest	1	Negative
WOV_LN_629	2022-09-06	During-Pandemic	Free-ranging	St. Johns	Lymph node tissue	Agency harvest	1	Negative
WOV_LN_631	2022-09-08	During-Pandemic	Free-ranging	Flagler	Lymph node tissue	Agency harvest	1	Negative
WOV_LN_639	2022-09-11	During-Pandemic	Free-ranging	Flagler	Lymph node tissue	Agency harvest	1	Negative
WOV_LN_637	2022-09-14	During-Pandemic	Free-ranging	Gilchrist	Lymph node tissue	Agency harvest	1	Negative
WOV_LN_632	2022-09-24	During-Pandemic	Free-ranging	Putnam	Lymph node tissue	Agency harvest	1	Negative
WOV_LN_633	2022-09-24	During-Pandemic	Free-ranging	Putnam	Lymph node tissue	Agency harvest	1	Negative
WOV_LN_635	2022-09-25	During-Pandemic	Free-ranging	Putnam	Lymph node tissue	Agency harvest	1	Negative
WOV_LN_636	2022-09-25	During-Pandemic	Free-ranging	Putnam	Lymph node tissue	Agency harvest	1	Negative
WOV_LN_630	2022-09-26	During-Pandemic	Free-ranging	Putnam	Lymph node tissue	Agency harvest	1	Negative
WOV_LN_634	2022-09-27	During-Pandemic	Free-ranging	St. Johns	Lymph node tissue	Agency harvest	1	Negative
WOV_LN_638	2022-09-29	During-Pandemic	Free-ranging	Alachua	Lymph node tissue	Agency harvest	1	Negative
WOV_LN_647	2022-10-01	During-Pandemic	Free-ranging	Putnam	Lymph node tissue	Agency harvest	1	Negative
WOV_LN_649	2022-10-01	During-Pandemic	Free-ranging	Putnam	Lymph node tissue	Agency harvest	1	Negative
WOV_LN_643	2022-10-02	During-Pandemic	Free-ranging	Putnam	Lymph node tissue	Agency harvest	1	Negative
WOV_LN_645	2022-10-02	During-Pandemic	Free-ranging	Union	Lymph node tissue	Agency harvest	1	Negative
WOV_LN_657	2022-10-02	During-Pandemic	Free-ranging	Clay	Lymph node tissue	Agency harvest	1	Negative
WOV_LN_666	2022-10-05	During-Pandemic	Free-ranging	Columbia	Lymph node tissue	Agency harvest	1	Negative
WOV_LN_648	2022-10-06	During-Pandemic	Free-ranging	St. Johns	Lymph node tissue	Agency harvest	1	Negative
WOV_LN_644	2022-10-07	During-Pandemic	Free-ranging	St. Johns	Lymph node tissue	Agency harvest	1	Negative
WOV_LN_660	2022-10-07	During-Pandemic	Free-ranging	St. Johns	Lymph node tissue	Agency harvest	1	Negative
WOV_LN_642	2022-10-08	During-Pandemic	Free-ranging	St. Johns	Lymph node tissue	Agency harvest	1	Negative
WOV_LN_650	2022-10-08	During-Pandemic	Free-ranging	Putnam	Lymph node tissue	Agency harvest	1	Negative
WOV_LN_656	2022-10-08	During-Pandemic	Free-ranging	St. Johns	Lymph node tissue	Agency harvest	1	Negative
WOV_LN_661	2022-10-09	During-Pandemic	Free-ranging	Clay	Lymph node tissue	Agency harvest	1	Negative
WOV_LN_658	2022-10-13	During-Pandemic	Free-ranging	Gilchrist	Lymph node tissue	Agency harvest	1	Negative
WOV_LN_640	2022-10-15	During-Pandemic	Free-ranging	St. Johns	Lymph node tissue	Agency harvest	1	Negative
WOV_LN_646	2022-10-15	During-Pandemic	Free-ranging	St. Johns	Lymph node tissue	Agency harvest	1	Negative
WOV_LN_652	2022-10-15	During-Pandemic	Free-ranging	Taylor	Lymph node tissue	Agency harvest	1	Negative
WOV_LN_654	2022-10-18	During-Pandemic	Free-ranging	St. Johns	Lymph node tissue	Agency harvest	1	Negative
WOV_LN_665	2022-10-22	During-Pandemic	Free-ranging	St. Johns	Lymph node tissue	Agency harvest	1	Negative
WOV_LN_659	2022-10-24	During-Pandemic	Free-ranging	Hamilton	Lymph node tissue	Agency harvest	1	Negative
WOV_LN_641	2022-10-25	During-Pandemic	Free-ranging	Alachua	Lymph node tissue	Agency harvest	1	Negative
WOV_LN_651	2022-10-25	During-Pandemic	Free-ranging	Levy	Lymph node tissue	Agency harvest	1	Negative
WOV_LN_664	2022-10-25	During-Pandemic	Free-ranging	Alachua	Lymph node tissue	Agency harvest	1	Negative
WOV_LN_663	2022-10-26	During-Pandemic	Free-ranging	Franklin	Lymph node tissue	Agency harvest	1	Negative
WOV_LN_655	2022-10-29	During-Pandemic	Free-ranging	Suwannee	Lymph node tissue	Agency harvest	1	Positive
WOV_LN_662	2022-10-30	During-Pandemic	Free-ranging	Franklin	Lymph node tissue	Agency harvest	1	Negative
WOV_LN_653	2022-10-31	During-Pandemic	Free-ranging	Hamilton	Lymph node tissue	Agency harvest	1	Negative
WOV_LN_607	2022-11-10	During-Pandemic	Free-ranging	Escambia	Lymph node tissue	Agency harvest	1	Negative
WOV_LN_609	2022-11-22	During-Pandemic	Free-ranging	Duval	Lymph node tissue	Agency harvest	1	Negative
WOV_LN_605	2022-12-03	During-Pandemic	Free-ranging	Suwannee	Lymph node tissue	Agency harvest	1	Negative
WOV_LN_606	2022-12-09	During-Pandemic	Free-ranging	Baker	Lymph node tissue	Agency harvest	1	Negative
WOV_LN_628	2022-12-21	During-Pandemic	Free-ranging	Wakulla	Lymph node tissue	Agency harvest	1	Negative
WOV_LN_604	2022-12-26	During-Pandemic	Free-ranging	St. Johns	Lymph node tissue	Agency harvest	1	Negative
WOV_LN_603	2022-12-29	During-Pandemic	Free-ranging	Alachua	Lymph node tissue	Agency harvest	1	Negative
WOV_LN_175	NA	During-Pandemic	Free-ranging	NA	Lymph node tissue	Agency harvest	1	Negative
WOV_LN_203	NA	During-Pandemic	Free-ranging	NA	Lymph node tissue	Agency harvest	1	Negative
WOV_LN_316	NA	During-Pandemic	Free-ranging	NA	Lymph node tissue	Agency harvest	1	Negative
WOV_LN_37	NA	During-Pandemic	Free-ranging	NA	Lymph node tissue	Agency harvest	1	Negative
WTD-35*	2021-11-09	During-Pandemic	Free-ranging	Putnam	Nasal swab	Agency live sampling	1	Negative
WTD-18*	2021-11-24	During-Pandemic	Free-ranging	Putnam	Nasal swab	Agency live sampling	1	Negative
WTD-36*	2021-12-07	During-Pandemic	Free-ranging	Putnam	Nasal swab	Agency live sampling	1	Negative
WTD-38*	2021-12-13	During-Pandemic	Free-ranging	Putnam	Nasal swab	Agency live sampling	1	Negative
WTD-39*	2021-12-14	During-Pandemic	Free-ranging	Putnam	Nasal swab	Agency live sampling	1	Negative
WTD-104*	2022-01-25	During-Pandemic	Free-ranging	Baker	Nasal swab	Agency live sampling	1	Negative
WTD-108*	2022-02-07	During-Pandemic	Free-ranging	Baker	Nasal swab	Agency live sampling	1	Negative
WTD-109*	2022-02-08	During-Pandemic	Free-ranging	Baker	Nasal swab	Agency live sampling	1	Negative
WTD-110*	2022-02-15	During-Pandemic	Free-ranging	Baker	Nasal swab	Agency live sampling	1	Negative
WTD-111*	2022-02-16	During-Pandemic	Free-ranging	Baker	Nasal swab	Agency live sampling	1	Negative
WTD-112*	2022-02-17	During-Pandemic	Free-ranging	Baker	Nasal swab	Agency live sampling	1	Negative
WTD-42*	2022-11-03	During-Pandemic	Free-ranging	Putnam	Nasal swab	Agency live sampling	1	Negative
WTD-43*	2022-11-14	During-Pandemic	Free-ranging	Putnam	Nasal swab	Agency live sampling	1	Negative
WTD-44*	2022-11-21	During-Pandemic	Free-ranging	Putnam	Nasal swab	Agency live sampling	1	Negative
WTD-30*	2022-11-29	During-Pandemic	Free-ranging	Putnam	Nasal swab	Agency live sampling	1	Negative
WTD-47*	2022-11-30	During-Pandemic	Free-ranging	Putnam	Nasal swab	Agency live sampling	1	Negative
WTD-48*	2022-12-01	During-Pandemic	Free-ranging	Putnam	Nasal swab	Agency live sampling	1	Negative
WTD-49*	2022-12-02	During-Pandemic	Free-ranging	Putnam	Nasal swab	Agency live sampling	1	Negative
WTD-50*	2022-12-06	During-Pandemic	Free-ranging	Putnam	Nasal swab	Agency live sampling	1	Negative
WTD-52*	2022-12-09	During-Pandemic	Free-ranging	Putnam	Nasal swab	Agency live sampling	1	Negative
WTD-28*	2022-12-12	During-Pandemic	Free-ranging	Putnam	Nasal swab	Agency live sampling	1	Negative
WTD-53*	2022-12-13	During-Pandemic	Free-ranging	Putnam	Nasal swab	Agency live sampling	1	Negative
WTD-54*	2022-12-14	During-Pandemic	Free-ranging	Putnam	Nasal swab	Agency live sampling	1	Negative
WTD-56*	2023-01-04	During-Pandemic	Free-ranging	Putnam	Nasal swab	Agency live sampling	1	Negative
WTD-57*	2023-01-04	During-Pandemic	Free-ranging	Putnam	Nasal swab	Agency live sampling	1	Negative
WTD-58*	2023-01-06	During-Pandemic	Free-ranging	Putnam	Nasal swab	Agency live sampling	1	Negative
WTD-120*	2023-01-18	During-Pandemic	Free-ranging	Baker	Nasal swab	Agency live sampling	1	Negative
WTD-121*	2023-01-20	During-Pandemic	Free-ranging	Baker	Nasal swab	Agency live sampling	1	Negative
WTD-122*	2023-01-26	During-Pandemic	Free-ranging	Baker	Nasal swab	Agency live sampling	1	Negative
WOV_N_01	NA	During-Pandemic	Free-ranging	NA	Nasal swab	Hunter harvest	1	Negative
WOV_N_02	NA	During-Pandemic	Free-ranging	NA	Nasal swab	Hunter harvest	1	Negative
WOV_N_03	NA	During-Pandemic	Free-ranging	NA	Nasal swab	Hunter harvest	1	Negative
WOV_N_04	NA	During-Pandemic	Free-ranging	NA	Nasal swab	Hunter harvest	1	Negative
OV1188*	2021-08-30	During-Pandemic	Farmed	Gadsden	Nasal swab	Live sampling	1	Negative
OV1189*	2021-08-30	During-Pandemic	Farmed	Gadsden	Nasal swab	Live sampling	1	Negative
OV1191*	2021-08-30	During-Pandemic	Farmed	Gadsden	Nasal swab	Live sampling	1	Negative
OV1192*	2021-08-30	During-Pandemic	Farmed	Gadsden	Nasal swab	Live sampling	1	Negative
OV1500*	2021-08-30	During-Pandemic	Farmed	Gadsden	Nasal swab	Live sampling	1	Negative
OV1522*	2021-08-30	During-Pandemic	Farmed	Gadsden	Nasal swab	Live sampling	1	Negative
OV1526*	2021-08-30	During-Pandemic	Farmed	Gadsden	Nasal swab	Live sampling	1	Negative
OV1528*	2021-08-30	During-Pandemic	Farmed	Gadsden	Nasal swab	Live sampling	1	Negative
OV1529*	2021-08-30	During-Pandemic	Farmed	Gadsden	Nasal swab	Live sampling	1	Negative
OV1530*	2021-08-30	During-Pandemic	Farmed	Gadsden	Nasal swab	Live sampling	1	Negative
OV1531*	2021-08-30	During-Pandemic	Farmed	Gadsden	Nasal swab	Live sampling	1	Negative
OV1532*	2021-08-30	During-Pandemic	Farmed	Gadsden	Nasal swab	Live sampling	1	Negative
OV1533*	2021-08-30	During-Pandemic	Farmed	Gadsden	Nasal swab	Live sampling	1	Negative
OV1535*	2021-08-30	During-Pandemic	Farmed	Gadsden	Nasal swab	Live sampling	1	Negative
OV1537*	2021-08-30	During-Pandemic	Farmed	Gadsden	Nasal swab	Live sampling	1	Negative
OV1538*	2021-08-30	During-Pandemic	Farmed	Gadsden	Nasal swab	Live sampling	1	Negative
OV1539*	2021-08-30	During-Pandemic	Farmed	Gadsden	Nasal swab	Live sampling	1	Negative
OV1543*	2021-08-30	During-Pandemic	Farmed	Gadsden	Nasal swab	Live sampling	1	Negative
OV1545*	2021-08-30	During-Pandemic	Farmed	Gadsden	Nasal swab	Live sampling	1	Negative
OV1547*	2021-08-30	During-Pandemic	Farmed	Gadsden	Nasal swab	Live sampling	1	Negative
OV1548*	2021-08-30	During-Pandemic	Farmed	Gadsden	Nasal swab	Live sampling	1	Negative
OV1549*	2021-08-30	During-Pandemic	Farmed	Gadsden	Nasal swab	Live sampling	1	Negative
OV1551*	2021-08-30	During-Pandemic	Farmed	Gadsden	Nasal swab	Live sampling	1	Negative
OV1552*	2021-08-30	During-Pandemic	Farmed	Gadsden	Nasal swab	Live sampling	1	Negative
OV1553*	2021-08-30	During-Pandemic	Farmed	Gadsden	Nasal swab	Live sampling	1	Negative
OV1556*	2021-08-30	During-Pandemic	Farmed	Gadsden	Nasal swab	Live sampling	1	Negative
OV530*	2021-08-30	During-Pandemic	Farmed	Gadsden	Nasal swab	Live sampling	1	Negative
OV078*	2021-08-30	During-Pandemic	Farmed	Gadsden	Nasal swab	Live sampling	1	Negative
OV806*	2021-08-30	During-Pandemic	Farmed	Gadsden	Nasal swab	Live sampling	1	Negative
OV809*	2021-08-30	During-Pandemic	Farmed	Gadsden	Nasal swab	Live sampling	1	Negative
OV950*	2021-08-30	During-Pandemic	Farmed	Gadsden	Nasal swab	Live sampling	1	Negative
OV1390*	2022-03-21	During-Pandemic	Farmed	Gadsden	Nasal swab	Live sampling	1	Negative
OV1630*	2022-03-21	During-Pandemic	Farmed	Gadsden	Nasal swab	Live sampling	1	Negative
OV1631*	2022-03-21	During-Pandemic	Farmed	Gadsden	Nasal swab	Live sampling	1	Negative
OV1633	2022-03-21	During-Pandemic	Farmed	Gadsden	Nasal swab	Live sampling	1	Negative
OV1634	2022-03-21	During-Pandemic	Farmed	Gadsden	Nasal swab	Live sampling	1	Negative
OV1635*	2022-03-21	During-Pandemic	Farmed	Gadsden	Nasal swab	Live sampling	1	Negative
OV1637*	2022-03-21	During-Pandemic	Farmed	Gadsden	Nasal swab	Live sampling	1	Negative
OV1638*	2022-03-21	During-Pandemic	Farmed	Gadsden	Nasal swab	Live sampling	1	Negative
OV1639*	2022-03-21	During-Pandemic	Farmed	Gadsden	Nasal swab	Live sampling	1	Negative
OV1640*	2022-03-21	During-Pandemic	Farmed	Gadsden	Nasal swab	Live sampling	1	Negative
OV1641*	2022-03-21	During-Pandemic	Farmed	Gadsden	Nasal swab	Live sampling	1	Negative
OV1642*	2022-03-21	During-Pandemic	Farmed	Gadsden	Nasal swab	Live sampling	1	Negative
OV1643*	2022-03-21	During-Pandemic	Farmed	Gadsden	Nasal swab	Live sampling	1	Negative
OV1644*	2022-03-21	During-Pandemic	Farmed	Gadsden	Nasal swab	Live sampling	1	Negative
OV1645*	2022-03-21	During-Pandemic	Farmed	Gadsden	Nasal swab	Live sampling	1	Negative
OV1646	2022-03-21	During-Pandemic	Farmed	Gadsden	Nasal swab	Live sampling	1	Negative
OV809*	2022-03-21	During-Pandemic	Farmed	Gadsden	Nasal swab	Live sampling	1	Negative
OV940	2022-03-21	During-Pandemic	Farmed	Gadsden	Nasal swab	Live sampling	1	Negative
OV1686	2022-08-11	During-Pandemic	Farmed	Suwanee	Nasal swab	Live sampling	1	Negative
OV114*	2022-10-22	During-Pandemic	Farmed	Jackson	Nasal swab	Live sampling	1	Negative
OV1443	2022-10-22	During-Pandemic	Farmed	Jackson	Nasal swab	Live sampling	1	Negative
OV1444*	2022-10-22	During-Pandemic	Farmed	Jackson	Nasal swab	Live sampling	1	Negative
OV1445*	2022-10-22	During-Pandemic	Farmed	Jackson	Nasal swab	Live sampling	1	Negative
OV1446*	2022-10-22	During-Pandemic	Farmed	Jackson	Nasal swab	Live sampling	1	Negative
OV1448*	2022-10-22	During-Pandemic	Farmed	Jackson	Nasal swab	Live sampling	1	Negative
OV1449*	2022-10-22	During-Pandemic	Farmed	Jackson	Nasal swab	Live sampling	1	Negative
OV1603*	2022-10-22	During-Pandemic	Farmed	Jackson	Nasal swab	Live sampling	1	Negative
OV1746*	2022-10-22	During-Pandemic	Farmed	Jackson	Nasal swab	Live sampling	1	Negative
OV1747*	2022-10-22	During-Pandemic	Farmed	Jackson	Nasal swab	Live sampling	1	Negative
OV1748*	2022-10-22	During-Pandemic	Farmed	Jackson	Nasal swab	Live sampling	1	Negative
OV1749*	2022-10-22	During-Pandemic	Farmed	Jackson	Nasal swab	Live sampling	1	Negative
OV1751*	2022-10-22	During-Pandemic	Farmed	Jackson	Nasal swab	Live sampling	1	Negative
OV1752*	2022-10-22	During-Pandemic	Farmed	Jackson	Nasal swab	Live sampling	1	Negative
OV1753*	2022-10-22	During-Pandemic	Farmed	Jackson	Nasal swab	Live sampling	1	Negative
OV1754*	2022-10-22	During-Pandemic	Farmed	Jackson	Nasal swab	Live sampling	1	Negative
OV1755	2022-10-22	During-Pandemic	Farmed	Jackson	Nasal swab	Live sampling	1	Negative
OV1756*	2022-10-22	During-Pandemic	Farmed	Jackson	Nasal swab	Live sampling	1	Negative
OV280*	2022-10-22	During-Pandemic	Farmed	Jackson	Nasal swab	Live sampling	1	Negative
OV283*	2022-10-22	During-Pandemic	Farmed	Jackson	Nasal swab	Live sampling	1	Negative
OV284*	2022-10-22	During-Pandemic	Farmed	Jackson	Nasal swab	Live sampling	1	Negative
OV673*	2022-10-22	During-Pandemic	Farmed	Jackson	Nasal swab	Live sampling	1	Negative
OV032*	August 30, 2021; March 21, 2022	During-Pandemic	Farmed	Gadsden	Nasal swab	Live sampling	2	Negative
OV1186*	August 30, 2021; March 21, 2022	During-Pandemic	Farmed	Gadsden	Nasal swab	Live sampling	2	Negative
OV1193*	August 30, 2021; March 21, 2022	During-Pandemic	Farmed	Gadsden	Nasal swab	Live sampling	2	Negative
OV1203*	August 30, 2021; March 21, 2022	During-Pandemic	Farmed	Gadsden	Nasal swab	Live sampling	2	Negative
OV1250*	August 30, 2021; March 21, 2022	During-Pandemic	Farmed	Gadsden	Nasal swab	Live sampling	2	Negative
OV1251*	August 30, 2021; March 21, 2022	During-Pandemic	Farmed	Gadsden	Nasal swab	Live sampling	2	Negative
OV1387*	August 30, 2021; March 21, 2022	During-Pandemic	Farmed	Gadsden	Nasal swab	Live sampling	2	Negative
OV1388*	August 30, 2021; March 21, 2022	During-Pandemic	Farmed	Gadsden	Nasal swab	Live sampling	2	Negative
OV1396*	August 30, 2021; March 21, 2022	During-Pandemic	Farmed	Gadsden	Nasal swab	Live sampling	2	Negative
OV1424*	August 30, 2021; March 21, 2022	During-Pandemic	Farmed	Gadsden	Nasal swab	Live sampling	2	Negative
OV1480*	August 30, 2021; March 21, 2022	During-Pandemic	Farmed	Gadsden	Nasal swab	Live sampling	2	Negative
OV1482*	August 30, 2021; March 21, 2022	During-Pandemic	Farmed	Gadsden	Nasal swab	Live sampling	2	Negative
OV1523*	August 30, 2021; March 21, 2022	During-Pandemic	Farmed	Gadsden	Nasal swab	Live sampling	2	Negative
OV1524*	August 30, 2021; March 21, 2022	During-Pandemic	Farmed	Gadsden	Nasal swab	Live sampling	2	Negative
OV1525*	August 30, 2021; March 21, 2022	During-Pandemic	Farmed	Gadsden	Nasal swab	Live sampling	2	Negative
OV1527*	August 30, 2021; March 21, 2022	During-Pandemic	Farmed	Gadsden	Nasal swab	Live sampling	2	Negative
OV1534*	August 30, 2021; March 21, 2022	During-Pandemic	Farmed	Gadsden	Nasal swab	Live sampling	2	Negative
OV1536*	August 30, 2021; March 21, 2022	During-Pandemic	Farmed	Gadsden	Nasal swab	Live sampling	2	Negative
OV1540*	August 30, 2021; March 21, 2022	During-Pandemic	Farmed	Gadsden	Nasal swab	Live sampling	2	Negative
OV1541*	August 30, 2021; March 21, 2022	During-Pandemic	Farmed	Gadsden	Nasal swab	Live sampling	2	Negative
OV1542*	August 30, 2021; March 21, 2022	During-Pandemic	Farmed	Gadsden	Nasal swab	Live sampling	2	Negative
OV1544*	August 30, 2021; March 21, 2022	During-Pandemic	Farmed	Gadsden	Nasal swab	Live sampling	2	Negative
OV1546*	August 30, 2021; March 21, 2022	During-Pandemic	Farmed	Gadsden	Nasal swab	Live sampling	2	Negative
OV1550*	August 30, 2021; March 21, 2022	During-Pandemic	Farmed	Gadsden	Nasal swab	Live sampling	2	Negative
OV498*	August 30, 2021; March 21, 2022	During-Pandemic	Farmed	Gadsden	Nasal swab	Live sampling	2	Negative
OV508*	August 30, 2021; March 21, 2022	During-Pandemic	Farmed	Gadsden	Nasal swab	Live sampling	2	Negative
OV707*	August 30, 2021; March 21, 2022	During-Pandemic	Farmed	Gadsden	Nasal swab	Live sampling	2	Negative
OV708*	August 30, 2021; March 21, 2022	During-Pandemic	Farmed	Gadsden	Nasal swab	Live sampling	2	Negative
OV709*	August 30, 2021; March 21, 2022	During-Pandemic	Farmed	Gadsden	Nasal swab	Live sampling	2	Negative
OV802*	August 30, 2021; March 21, 2022	During-Pandemic	Farmed	Gadsden	Nasal swab	Live sampling	2	Negative
OV804*	August 30, 2021; March 21, 2022	During-Pandemic	Farmed	Gadsden	Nasal swab	Live sampling	2	Negative
OV942*	August 30, 2021; March 21, 2022	During-Pandemic	Farmed	Gadsden	Nasal swab	Live sampling	2	Negative
OV948*	August 30, 2021; March 21, 2022	During-Pandemic	Farmed	Gadsden	Nasal swab	Live sampling	2	Negative
OV949*	August 30, 2021; March 21, 2022	During-Pandemic	Farmed	Gadsden	Nasal swab	Live sampling	2	Negative
OV968*	August 30, 2021; March 21, 2022	During-Pandemic	Farmed	Gadsden	Nasal swab	Live sampling	2	Negative
OV951	2019-01-17	Pre-Pandemic	Farmed	Sumter	Nasal swab	Necropsy	1	Negative
OV1319	2019-11-01	Pre-Pandemic	Farmed	Sumter	Lung tissue	Necropsy	1	Negative
OV706	2019-11-04	Pre-Pandemic	Farmed	Gadsden	Lung tissue	Necropsy	1	Negative
OV710	2019-11-05	Pre-Pandemic	Farmed	Gadsden	Lung tissue	Necropsy	1	Negative
OV1179	2019-11-07	Pre-Pandemic	Farmed	Gadsden	Lung tissue	Necropsy	1	Negative
OV1183	2019-11-07	Pre-Pandemic	Farmed	Gadsden	Lung tissue	Necropsy	1	Negative
OV399	2019-11-07	Pre-Pandemic	Farmed	Gadsden	Lung tissue	Necropsy	1	Negative
OV1321	2019-11-08	Pre-Pandemic	Farmed	Lake	Lung tissue	Necropsy	1	Negative
OV1322	2019-11-11	Pre-Pandemic	Farmed	Jefferson	Nasal swab, lung tissue	Necropsy	1	Negative
OV1323	2019-11-11	Pre-Pandemic	Farmed	Levy	Lung tissue	Necropsy	1	Negative
OV1324	2019-11-12	Pre-Pandemic	Farmed	Lake	Lung tissue	Necropsy	1	Negative
OV1330	2019-11-25	Pre-Pandemic	Farmed	Gadsden	Lung tissue	Necropsy	1	Negative
OV940	2019-11-25	Pre-Pandemic	Farmed	Gadsden	Lung tissue	Necropsy	1	Negative
OV803	2019-12-02	Pre-Pandemic	Farmed	Gadsden	Lung tissue	Necropsy	1	Negative
OV396	2019-12-04	Pre-Pandemic	Farmed	Gadsden	Lung tissue	Necropsy	1	Negative
OV1331	2019-12-05	Pre-Pandemic	Farmed	Jackson	Lung tissue	Necropsy	1	Negative
OV1092	2020-01-11	During-Pandemic	Farmed	Marion	Lung tissue	Necropsy	1	Negative
OV823	2020-01-25	During-Pandemic	Farmed	Gadsden	Lung tissue	Necropsy	1	Negative
OV012	2020-01-30	During-Pandemic	Farmed	Gadsden	Lung tissue	Necropsy	1	Negative
OV1333	2020-01-30	During-Pandemic	Farmed	Sumter	Lung tissue	Necropsy	1	Negative
OV1334	2020-02-05	During-Pandemic	Farmed	Sumter	Lung tissue	Necropsy	1	Negative
OV1335	2020-02-06	During-Pandemic	Farmed	Liberty	Lung tissue	Necropsy	1	Negative
OV1336	2020-02-06	During-Pandemic	Farmed	Calhoun	Nasal swab, lung tissue	Necropsy	1	Negative
OV1340	2020-04-08	During-Pandemic	Farmed	Volusia	Lung tissue	Necropsy	1	Negative
OV1341	2020-05-12	During-Pandemic	Farmed	Martin	Lung tissue	Necropsy	1	Negative
OV1345	2020-05-20	During-Pandemic	Farmed	Calhoun	Lung tissue	Necropsy	1	Negative
OV1342	2020-05-28	During-Pandemic	Farmed	Calhoun	Lung tissue	Necropsy	1	Negative
OV1343	2020-05-31	During-Pandemic	Farmed	Calhoun	Lung tissue	Necropsy	1	Negative
OV1344	2020-05-31	During-Pandemic	Farmed	Calhoun	Lung tissue	Necropsy	1	Negative
OV1346	2020-06-04	During-Pandemic	Farmed	Calhoun	Lung tissue	Necropsy	1	Negative
OV1347	2020-06-17	During-Pandemic	Farmed	Liberty	Lung tissue	Necropsy	1	Negative
OV1349	2020-06-25	During-Pandemic	Farmed	Calhoun	Nasal swab, lung tissue	Necropsy	1	Negative
OV1350	2020-07-08	During-Pandemic	Farmed	Volusia	Lung tissue	Necropsy	1	Negative
OV1352	2020-07-11	During-Pandemic	Farmed	Marion	Lung tissue	Necropsy	1	Negative
OV1353	2020-07-11	During-Pandemic	Farmed	Marion	Lung tissue	Necropsy	1	Negative
OV1354	2020-07-17	During-Pandemic	Farmed	Liberty	Lung tissue	Necropsy	1	Negative
OV1355	2020-07-18	During-Pandemic	Farmed	Marion	Lung tissue	Necropsy	1	Negative
OV1356	2020-07-22	During-Pandemic	Farmed	Jackson	Lung tissue	Necropsy	1	Negative
OV1357	2020-07-22	During-Pandemic	Farmed	Jackson	Lung tissue	Necropsy	1	Negative
OV1358	2020-07-23	During-Pandemic	Farmed	Nassau	Lung tissue	Necropsy	1	Negative
OV1359	2020-07-24	During-Pandemic	Farmed	Liberty	Lung tissue	Necropsy	1	Negative
OV1360	2020-07-31	During-Pandemic	Farmed	Pasco	Lung tissue	Necropsy	1	Negative
OV1361	2020-07-31	During-Pandemic	Farmed	Columbia	Nasal swab, lung tissue	Necropsy	1	Negative
OV1362	2020-08-03	During-Pandemic	Farmed	Sumter	Nasal swab, lung tissue	Necropsy	1	Negative
OV1382	2020-08-04	During-Pandemic	Farmed	Clay	Lung tissue	Necropsy	1	Negative
OV1363	2020-08-05	During-Pandemic	Farmed	Okeechobee	Lung tissue	Necropsy	1	Negative
OV1364	2020-08-09	During-Pandemic	Farmed	Liberty	Nasal swab, lung tissue	Necropsy	1	Negative
OV1365	2020-08-17	During-Pandemic	Farmed	Liberty	Nasal swab	Necropsy	1	Negative
OV1366	2020-08-18	During-Pandemic	Farmed	Jackson	Lung tissue	Necropsy	1	Negative
OV1367	2020-08-19	During-Pandemic	Farmed	Alachua	Nasal swab, lung tissue	Necropsy	1	Negative
OV1379	2020-08-20	During-Pandemic	Farmed	Columbia	Nasal swab, lung tissue	Necropsy	1	Negative
OV1380	2020-08-21	During-Pandemic	Farmed	Columbia	Nasal swab, lung tissue	Necropsy	1	Negative
OV1381	2020-08-24	During-Pandemic	Farmed	Suwannee	Nasal swab, lung tissue	Necropsy	1	Negative
OV1373	2020-08-27	During-Pandemic	Farmed	Duval	Nasal swab, lung tissue	Necropsy	1	Negative
OV1372	2020-08-28	During-Pandemic	Farmed	Lafayette	Nasal swab, lung tissue	Necropsy	1	Negative
OV1378	2020-08-28	During-Pandemic	Farmed	Liberty	Nasal swab, lung tissue	Necropsy	1	Negative
OV1385	2020-08-29	During-Pandemic	Farmed	Calhoun	Lung tissue	Necropsy	1	Negative
OV1392	2020-09-02	During-Pandemic	Farmed	Clay	Lung tissue	Necropsy	1	Negative
OV1404	2020-09-04	During-Pandemic	Farmed	Sumter	Nasal swab, lung tissue	Necropsy	1	Negative
OV1405	2020-09-04	During-Pandemic	Farmed	Calhoun	Lung tissue	Necropsy	1	Negative
OV1406	2020-09-04	During-Pandemic	Farmed	Sumter	Nasal swab, lung tissue	Necropsy	1	Negative
OV1407	2020-09-09	During-Pandemic	Farmed	Sumter	Lung tissue	Necropsy	1	Negative
OV1408	2020-09-09	During-Pandemic	Farmed	Jackson	Lung tissue	Necropsy	1	Negative
OV1409	2020-09-10	During-Pandemic	Farmed	Suwannee	Lung tissue	Necropsy	1	Negative
OV1411	2020-09-11	During-Pandemic	Farmed	Bradford	Nasal swab, lung tissue	Necropsy	1	Negative
OV1410	2020-09-12	During-Pandemic	Farmed	Liberty	Nasal swab, lung tissue	Necropsy	1	Negative
OV1412	2020-09-15	During-Pandemic	Farmed	Jackson	Lung tissue	Necropsy	1	Negative
OV1415	2020-09-18	During-Pandemic	Farmed	Jackson	Lung tissue	Necropsy	1	Negative
OV1399	2020-09-19	During-Pandemic	Farmed	Gadsden	Nasal swab, lung tissue	Necropsy	1	Negative
OV1416	2020-09-19	During-Pandemic	Farmed	Gadsden	Nasal swab, lung tissue	Necropsy	1	Negative
OV1417	2020-09-19	During-Pandemic	Farmed	Sumter	Nasal swab, lung tissue	Necropsy	1	Negative
OV1419	2020-09-19	During-Pandemic	Farmed	Clay	Nasal swab, lung tissue	Necropsy	1	Negative
OV1420	2020-09-20	During-Pandemic	Farmed	Okeechobee	Nasal swab, lung tissue	Necropsy	1	Negative
OV1422	2020-09-26	During-Pandemic	Farmed	Bradford	Nasal swab, lung tissue	Necropsy	1	Negative
OV1423	2020-09-29	During-Pandemic	Farmed	Sumter	Nasal swab, lung tissue	Necropsy	1	Negative
OV1426	2020-10-01	During-Pandemic	Farmed	Levy	Lung tissue	Necropsy	1	Negative
OV1427	2020-10-03	During-Pandemic	Farmed	Bradford	Lung tissue	Necropsy	1	Negative
OV1428	2020-10-08	During-Pandemic	Farmed	Lafayette	Nasal swab, lung tissue	Necropsy	1	Negative
OV1429	2020-10-09	During-Pandemic	Farmed	Jackson	Lung tissue	Necropsy	1	Negative
OV1430	2020-10-12	During-Pandemic	Farmed	Liberty	Nasal swab, lung tissue	Necropsy	1	Negative
OV1434	2020-10-15	During-Pandemic	Farmed	Jackson	Lung tissue	Necropsy	1	Negative
OV1435	2020-10-19	During-Pandemic	Farmed	Levy	Nasal swab, lung tissue	Necropsy	1	Negative
OV1436	2020-10-20	During-Pandemic	Farmed	Okeechobee	Nasal swab, lung tissue	Necropsy	1	Negative
OV1437	2020-10-23	During-Pandemic	Farmed	Calhoun	Nasal swab, lung tissue	Necropsy	1	Negative
OV1438	2020-10-27	During-Pandemic	Farmed	Alachua	Lung tissue	Necropsy	1	Negative
OV1439	2020-10-30	During-Pandemic	Farmed	Calhoun	Nasal swab, lung tissue	Necropsy	1	Negative
OV1440	2020-11-02	During-Pandemic	Farmed	Calhoun	Nasal swab, lung tissue	Necropsy	1	Negative
OV1441	2020-11-02	During-Pandemic	Farmed	Calhoun	Nasal swab, lung tissue	Necropsy	1	Negative
OV1442	2020-11-02	During-Pandemic	Farmed	Calhoun	Nasal swab, lung tissue	Necropsy	1	Negative
OV1454	2020-11-14	During-Pandemic	Farmed	Liberty	Nasal swab, lung tissue	Necropsy	1	Negative
OV1455	2020-11-14	During-Pandemic	Farmed	Liberty	Nasal swab, lung tissue	Necropsy	1	Negative
OV1456	2020-11-23	During-Pandemic	Farmed	Calhoun	Nasal swab, lung tissue	Necropsy	1	Negative
OV1457	2020-11-23	During-Pandemic	Farmed	Liberty	Nasal swab, lung tissue	Necropsy	1	Negative
OV1458	2020-11-25	During-Pandemic	Farmed	Liberty	Nasal swab, lung tissue	Necropsy	1	Negative
OV1459	2020-11-25	During-Pandemic	Farmed	Liberty	Nasal swab, lung tissue	Necropsy	1	Negative
OV1460	2020-12-04	During-Pandemic	Farmed	Gadsden	Nasal swab, lung tissue	Necropsy	1	Negative
OV1461	2020-12-04	During-Pandemic	Farmed	Liberty	Nasal swab, lung tissue	Necropsy	1	Negative
OV1462	2020-12-08	During-Pandemic	Farmed	Gadsden	Nasal swab, lung tissue	Necropsy	1	Negative
OV1463	2020-12-11	During-Pandemic	Farmed	Suwanee	Nasal swab, lung tissue	Necropsy	1	Negative
OV1464	2020-12-17	During-Pandemic	Farmed	Calhoun	Nasal swab, lung tissue	Necropsy	1	Negative
OV1465	2020-12-28	During-Pandemic	Farmed	Marion	Nasal swab, lung tissue	Necropsy	1	Negative
OV1466	2021-01-04	During-Pandemic	Farmed	Okeechobee	Lung tissue	Necropsy	1	Negative
OV1467	2021-01-04	During-Pandemic	Farmed	Okeechobee	Lung tissue	Necropsy	1	Negative
OV1468	2021-01-12	During-Pandemic	Farmed	Sumter	Nasal swab, lung tissue	Necropsy	1	Negative
OV1469	2021-01-21	During-Pandemic	Farmed	Calhoun	Nasal swab, lung tissue	Necropsy	1	Negative
OV1470	2021-01-25	During-Pandemic	Farmed	Okeechobee	Nasal swab, lung tissue	Necropsy	1	Negative
OV1471	2021-01-29	During-Pandemic	Farmed	Calhoun	Nasal swab, lung tissue	Necropsy	1	Negative
OV1472	2021-02-19	During-Pandemic	Farmed	Jefferson	Lung tissue	Necropsy	1	Negative
OV1473	2021-02-22	During-Pandemic	Farmed	Gadsden	Nasal swab, lung tissue	Necropsy	1	Negative
OV1474	2021-03-06	During-Pandemic	Farmed	Alachua	Nasal swab, lung tissue	Necropsy	1	Negative
OV1476	2021-03-13	During-Pandemic	Farmed	Marion	Nasal swab	Necropsy	1	Negative
OD003	2021-04-18	During-Pandemic	Farmed	Suwannee	Nasal swab, lung tissue	Necropsy	1	Negative
OV1502	2021-05-08	During-Pandemic	Farmed	Columbia	Nasal swab, lung tissue	Necropsy	1	Negative
OV1503	2021-06-11	During-Pandemic	Farmed	Marion	Lung tissue	Necropsy	1	Negative
OV1504	2021-06-22	During-Pandemic	Farmed	Suwannee	Nasal swab, lung tissue	Necropsy	1	Negative
OV1506	2021-07-10	During-Pandemic	Farmed	Liberty	Nasal swab, lung tissue	Necropsy	1	Negative
OV1507	2021-07-14	During-Pandemic	Farmed	Columbia	Nasal swab, lung tissue	Necropsy	1	Negative
OV1508	2021-07-15	During-Pandemic	Farmed	Gadsden	Nasal swab, lung tissue	Necropsy	1	Negative
OV1509	2021-07-22	During-Pandemic	Farmed	Sumter	Lung tissue	Necropsy	1	Negative
OV602	2021-07-22	During-Pandemic	Farmed	Gadsden	Nasal swab, lung tissue	Necropsy	1	Negative
OV1510	2021-07-29	During-Pandemic	Farmed	Gadsden	Nasal swab, lung tissue	Necropsy	1	Negative
OV1512	2021-08-16	During-Pandemic	Farmed	Hardee	Nasal swab, lung tissue	Necropsy	1	Negative
OV1515	2021-08-21	During-Pandemic	Farmed	Hardee	Lung tissue	Necropsy	1	Negative
OV1517	2021-08-25	During-Pandemic	Farmed	Nassau	Nasal swab, lung tissue	Necropsy	1	Negative
OV1518	2021-08-27	During-Pandemic	Farmed	Hillsborough	Nasal swab, lung tissue	Necropsy	1	Negative
OV1519	2021-08-28	During-Pandemic	Farmed	Liberty	Nasal swab, lung tissue	Necropsy	1	Positive
OV1520	2021-08-30	During-Pandemic	Farmed	Liberty	Nasal swab, lung tissue	Necropsy	1	Positive
OV1521	2021-09-02	During-Pandemic	Farmed	Nassau	Nasal swab, lung tissue	Necropsy	1	Negative
OV1557	2021-09-04	During-Pandemic	Farmed	Nassau	Nasal swab, lung tissue	Necropsy	1	Negative
OV1560	2021-09-04	During-Pandemic	Farmed	Nassau	Lung tissue	Necropsy	1	Negative
OV1561	2021-09-05	During-Pandemic	Farmed	Lake	Nasal swab, lung tissue	Necropsy	1	Negative
OV1562	2021-09-07	During-Pandemic	Farmed	Liberty	Nasal swab, lung tissue	Necropsy	1	Positive
OV1563	2021-09-12	During-Pandemic	Farmed	Nassau	Nasal swab, lung tissue	Necropsy	1	Negative
OV281	2021-09-13	During-Pandemic	Farmed	Jackson	Nasal swab, lung tissue	Necropsy	1	Negative
OV1565	2021-09-15	During-Pandemic	Farmed	Liberty	Nasal swab, lung tissue	Necropsy	1	Negative
OV1566	2021-09-20	During-Pandemic	Farmed	Calhoun	Nasal swab, lung tissue	Necropsy	1	Negative
OV1567	2021-09-20	During-Pandemic	Farmed	Jackson	Nasal swab, lung tissue	Necropsy	1	Negative
OV1568	2021-09-23	During-Pandemic	Farmed	Calhoun	Nasal swab, lung tissue	Necropsy	1	Negative
OV1569	2021-09-23	During-Pandemic	Farmed	Calhoun	Nasal swab, lung tissue	Necropsy	1	Negative
OV1570	2021-09-24	During-Pandemic	Farmed	Marion	Nasal swab, lung tissue	Necropsy	1	Negative
OV1571	2021-09-26	During-Pandemic	Farmed	Jackson	Nasal swab, lung tissue	Necropsy	1	Negative
OV1572	2021-09-27	During-Pandemic	Farmed	Marion	Nasal swab, lung tissue	Necropsy	1	Negative
OV1573	2021-09-27	During-Pandemic	Farmed	Marion	Nasal swab, lung tissue	Necropsy	1	Negative
OV1492	2021-09-28	During-Pandemic	Farmed	Gadsden	Nasal swab, lung tissue	Necropsy	1	Negative
OV1574	2021-09-28	During-Pandemic	Farmed	Gadsden	Nasal swab, lung tissue	Necropsy	1	Negative
OV1575	2021-09-28	During-Pandemic	Farmed	Washington	Nasal swab, lung tissue	Necropsy	1	Negative
OV1576	2021-09-29	During-Pandemic	Farmed	Jackson	Nasal swab, lung tissue	Necropsy	1	Negative
OV1577	2021-09-29	During-Pandemic	Farmed	Sumter	Nasal swab, lung tissue	Necropsy	1	Negative
OV1578	2021-10-02	During-Pandemic	Farmed	Liberty	Nasal swab, lung tissue	Necropsy	1	Negative
OV1579	2021-10-04	During-Pandemic	Farmed	Liberty	Nasal swab, lung tissue	Necropsy	1	Negative
OV1580	2021-10-04	During-Pandemic	Farmed	Jackson	Lung tissue	Necropsy	1	Negative
OV1581	2021-10-06	During-Pandemic	Farmed	Jackson	Nasal swab, lung tissue	Necropsy	1	Negative
OV1582	2021-10-08	During-Pandemic	Farmed	Liberty	Nasal swab, lung tissue	Necropsy	1	Negative
OV1583	2021-10-09	During-Pandemic	Farmed	Liberty	Nasal swab, lung tissue	Necropsy	1	Negative
OV1584	2021-10-13	During-Pandemic	Farmed	Jefferson	Nasal swab, lung tissue	Necropsy	1	Negative
OV1585	2021-10-13	During-Pandemic	Farmed	Jackson	Nasal swab, lung tissue	Necropsy	1	Negative
OV1586	2021-10-14	During-Pandemic	Farmed	Liberty	Nasal swab, lung tissue	Necropsy	1	Negative
OV1587	2021-10-15	During-Pandemic	Farmed	Calhoun	Nasal swab, lung tissue	Necropsy	1	Negative
OV1588	2021-10-16	During-Pandemic	Farmed	Jefferson	Nasal swab, lung tissue	Necropsy	1	Negative
OV1589	2021-10-16	During-Pandemic	Farmed	Jefferson	Nasal swab, lung tissue	Necropsy	1	Negative
OV1590	2021-10-20	During-Pandemic	Farmed	Liberty	Nasal swab, lung tissue	Necropsy	1	Negative
OV1591	2021-10-20	During-Pandemic	Farmed	Liberty	Nasal swab, lung tissue	Necropsy	1	Negative
OV1592	2021-10-21	During-Pandemic	Farmed	Liberty	Nasal swab, lung tissue	Necropsy	1	Negative
OV1593	2021-10-25	During-Pandemic	Farmed	Calhoun	Nasal swab, lung tissue	Necropsy	1	Negative
OV1594	2021-10-25	During-Pandemic	Farmed	Calhoun	Nasal swab, lung tissue	Necropsy	1	Negative
OV1595	2021-10-26	During-Pandemic	Farmed	Liberty	Nasal swab, lung tissue	Necropsy	1	Negative
OV1596	2021-10-26	During-Pandemic	Farmed	Hillsborough	Lung tissue	Necropsy	1	Negative
OV1597	2021-10-27	During-Pandemic	Farmed	Liberty	Nasal swab, lung tissue	Necropsy	1	Negative
OV1598	2021-11-05	During-Pandemic	Farmed	Gadsden	Nasal swab, lung tissue	Necropsy	1	Negative
OV1599	2021-11-05	During-Pandemic	Farmed	Liberty	Nasal swab, lung tissue	Necropsy	1	Negative
OV1600	2021-11-07	During-Pandemic	Farmed	Hamilton	Nasal swab, lung tissue	Necropsy	1	Negative
OV1548	2021-11-09	During-Pandemic	Farmed	Gadsden	Nasal swab, lung tissue	Necropsy	1	Negative
OV1601	2021-11-09	During-Pandemic	Farmed	Calhoun	Nasal swab, lung tissue	Necropsy	1	Negative
OV1602	2021-11-09	During-Pandemic	Farmed	Gadsden	Nasal swab, lung tissue	Necropsy	1	Negative
OV1613	2021-11-12	During-Pandemic	Farmed	Liberty	Nasal swab, lung tissue	Necropsy	1	Negative
OV1614	2021-11-16	During-Pandemic	Farmed	Liberty	Nasal swab, lung tissue	Necropsy	1	Negative
OV1615	2021-11-19	During-Pandemic	Farmed	Liberty	Nasal swab, lung tissue	Necropsy	1	Negative
OV1616	2021-11-23	During-Pandemic	Farmed	Gadsden	Nasal swab, lung tissue	Necropsy	1	Negative
OV1618	2021-12-10	During-Pandemic	Farmed	Liberty	Nasal swab, lung tissue	Necropsy	1	Negative
OV1620	2022-01-20	During-Pandemic	Farmed	Columbia	Nasal swab, lung tissue	Necropsy	1	Negative
OV1624	2022-03-05	During-Pandemic	Farmed	Marion	Nasal swab, lung tissue	Necropsy	1	Negative
OV1625	2022-03-07	During-Pandemic	Farmed	Gadsden	Nasal swab, lung tissue	Necropsy	1	Negative
OV1626	2022-03-15	During-Pandemic	Farmed	Suwanee	Nasal swab, lung tissue	Necropsy	1	Negative
OV1627	2022-03-21	During-Pandemic	Farmed	Liberty	Nasal swab, lung tissue	Necropsy	1	Negative
OV1629	2022-03-22	During-Pandemic	Farmed	Martin	Lung tissue	Necropsy	1	Negative
OV1648	2022-04-04	During-Pandemic	Farmed	Jackson	Lung tissue	Necropsy	1	Negative
OV1649	2022-05-01	During-Pandemic	Farmed	Calhoun	Nasal swab, lung tissue	Necropsy	1	Negative
OV1650	2022-05-15	During-Pandemic	Farmed	Manatee	Nasal swab, lung tissue	Necropsy	1	Negative
OV1651	2022-05-21	During-Pandemic	Farmed	Calhoun	Nasal swab, lung tissue	Necropsy	1	Negative
OV1652	2022-05-22	During-Pandemic	Farmed	Levy	Nasal swab	Necropsy	1	Negative
OV1653	2022-05-22	During-Pandemic	Farmed	Levy	Nasal swab	Necropsy	1	Negative
OV1654	2022-05-26	During-Pandemic	Farmed	Levy	Nasal swab	Necropsy	1	Negative
OV1655	2022-05-26	During-Pandemic	Farmed	Levy	Nasal swab	Necropsy	1	Negative
OV1656	2022-06-01	During-Pandemic	Farmed	Levy	Nasal swab, lung tissue	Necropsy	1	Negative
OV1658	2022-06-04	During-Pandemic	Farmed	Liberty	Nasal swab, lung tissue	Necropsy	1	Negative
OV1660	2022-06-05	During-Pandemic	Farmed	Levy	Nasal swab	Necropsy	1	Negative
OV1661	2022-06-05	During-Pandemic	Farmed	Levy	Nasal swab	Necropsy	1	Negative
OV1663	2022-06-20	During-Pandemic	Farmed	Bradford	Nasal swab, lung tissue	Necropsy	1	Negative
OV1665	2022-06-30	During-Pandemic	Farmed	Martin	Nasal swab, lung tissue	Necropsy	1	Negative
OV1667	2022-07-10	During-Pandemic	Farmed	Hamilton	Nasal swab	Necropsy	1	Negative
OV1668	2022-07-13	During-Pandemic	Farmed	Jackson	Nasal swab	Necropsy	1	Negative
OV1669	2022-07-14	During-Pandemic	Farmed	Calhoun	Nasal swab	Necropsy	1	Negative
OV1670	2022-07-22	During-Pandemic	Farmed	Gadsden	Nasal swab, lung tissue	Necropsy	1	Negative
OV1671	2022-07-22	During-Pandemic	Farmed	Gadsden	Nasal swab, lung tissue	Necropsy	1	Negative
OV1672	2022-07-22	During-Pandemic	Farmed	Gadsden	Nasal swab, lung tissue	Necropsy	1	Negative
OV1673	2022-07-24	During-Pandemic	Farmed	Gadsden	Nasal swab, lung tissue	Necropsy	1	Negative
OV1674	2022-07-24	During-Pandemic	Farmed	Gadsden	Nasal swab, lung tissue	Necropsy	1	Negative
OV1675	2022-07-25	During-Pandemic	Farmed	Jackson	Nasal swab, lung tissue	Necropsy	1	Negative
OV1676	2022-07-28	During-Pandemic	Farmed	Hernando	Nasal swab, lung tissue	Necropsy	1	Negative
OV1677	2022-07-28	During-Pandemic	Farmed	Hernando	Lung tissue	Necropsy	1	Negative
OV1678	2022-07-28	During-Pandemic	Farmed	Hernando	Lung tissue	Necropsy	1	Negative
OV1679	2022-07-28	During-Pandemic	Farmed	Hernando	Lung tissue	Necropsy	1	Negative
OV1681	2022-07-31	During-Pandemic	Farmed	Sumter	Lung tissue	Necropsy	1	Negative
OV1682	2022-08-04	During-Pandemic	Farmed	Martin	Nasal swab, lung tissue	Necropsy	1	Negative
OV1683	2022-08-04	During-Pandemic	Farmed	Calhoun	Lung tissue	Necropsy	1	Negative
OV1684	2022-08-05	During-Pandemic	Farmed	Clay	Lung tissue	Necropsy	1	Negative
OV1685	2022-08-09	During-Pandemic	Farmed	Levy	Nasal swab, lung tissue	Necropsy	1	Negative
OV1687	2022-08-09	During-Pandemic	Farmed	Martin	Lung tissue	Necropsy	1	Negative
OV1688	2022-08-15	During-Pandemic	Farmed	Hernando	Nasal swab, lung tissue	Necropsy	1	Negative
OV1689	2022-08-16	During-Pandemic	Farmed	Jackson	Nasal swab, lung tissue	Necropsy	1	Negative
OV1706	2022-08-19	During-Pandemic	Farmed	Columbia	Nasal swab, lung tissue	Necropsy	1	Negative
OV1707	2022-08-21	During-Pandemic	Farmed	Martin	Lung tissue	Necropsy	1	Negative
OV1708	2022-08-24	During-Pandemic	Farmed	Osceola	Nasal swab, lung tissue	Necropsy	1	Negative
OV1710	2022-08-29	During-Pandemic	Farmed	Jackson	Nasal swab, lung tissue	Necropsy	1	Negative
OV1711	2022-09-06	During-Pandemic	Farmed	Martin	Nasal swab	Necropsy	1	Negative
OV1714	2022-09-07	During-Pandemic	Farmed	Clay	Lung tissue	Necropsy	1	Negative
OV1716	2022-09-08	During-Pandemic	Farmed	Clay	Nasal swab, lung tissue	Necropsy	1	Negative
OV1717	2022-09-09	During-Pandemic	Farmed	Jackson	Nasal swab, lung tissue	Necropsy	1	Negative
OV1718	2022-09-09	During-Pandemic	Farmed	Hillsborough	Lung tissue	Necropsy	1	Negative
OV1719	2022-09-15	During-Pandemic	Farmed	Levy	Lung tissue	Necropsy	1	Negative
OV1720	2022-09-18	During-Pandemic	Farmed	Hamilton	Nasal swab, lung tissue	Necropsy	1	Negative
OV1721	2022-09-19	During-Pandemic	Farmed	Suwanee	Nasal swab, lung tissue	Necropsy	1	Negative
OV1723	2022-09-21	During-Pandemic	Farmed	Sumter	Nasal swab, lung tissue	Necropsy	1	Negative
OV1724	2022-09-22	During-Pandemic	Farmed	Sumter	Nasal swab	Necropsy	1	Negative
OV1725	2022-09-25	During-Pandemic	Farmed	Hamilton	Lung tissue	Necropsy	1	Negative
OV1726	2022-09-26	During-Pandemic	Farmed	Jackson	Nasal swab, lung tissue	Necropsy	1	Negative
OV1728	2022-10-05	During-Pandemic	Farmed	Gadsden	Nasal swab, lung tissue	Necropsy	1	Negative
OV1729	2022-10-05	During-Pandemic	Farmed	Suwanee	Nasal swab, lung tissue	Necropsy	1	Negative
OV1730	2022-10-07	During-Pandemic	Farmed	Suwanee	Nasal swab, lung tissue	Necropsy	1	Negative
OV1731	2022-10-07	During-Pandemic	Farmed	Suwanee	Nasal swab, lung tissue	Necropsy	1	Negative
OV1732	2022-10-07	During-Pandemic	Farmed	Gadsden	Nasal swab, lung tissue	Necropsy	1	Negative
OV1734	2022-10-08	During-Pandemic	Farmed	Clay	Nasal swab, lung tissue	Necropsy	1	Negative
OV1736	2022-10-08	During-Pandemic	Farmed	Jackson	Nasal swab, lung tissue	Necropsy	1	Negative
OV1733	2022-10-10	During-Pandemic	Farmed	Suwanee	Nasal swab, lung tissue	Necropsy	1	Negative
OV1735	2022-10-10	During-Pandemic	Farmed	Jackson	Nasal swab, lung tissue	Necropsy	1	Negative
OV1737	2022-10-11	During-Pandemic	Farmed	Suwanee	Nasal swab, lung tissue	Necropsy	1	Negative
OV1738	2022-10-11	During-Pandemic	Farmed	Suwanee	Nasal swab, lung tissue	Necropsy	1	Negative
OV1739	2022-10-12	During-Pandemic	Farmed	Suwanee	Nasal swab, lung tissue	Necropsy	1	Negative
OV1740	2022-10-14	During-Pandemic	Farmed	Suwanee	Nasal swab, lung tissue	Necropsy	1	Negative
OV1741	2022-10-15	During-Pandemic	Farmed	Suwanee	Nasal swab, lung tissue	Necropsy	1	Negative
OV1742	2022-10-17	During-Pandemic	Farmed	Suwanee	Nasal swab, lung tissue	Necropsy	1	Negative
OV1743	2022-10-17	During-Pandemic	Farmed	Suwanee	Nasal swab, lung tissue	Necropsy	1	Negative
OV1744	2022-10-19	During-Pandemic	Farmed	Marion	Nasal swab, lung tissue	Necropsy	1	Negative
OV1757	2022-10-21	During-Pandemic	Farmed	Jackson	Nasal swab, lung tissue	Necropsy	1	Negative
OV1758	2022-10-24	During-Pandemic	Farmed	Suwanee	Nasal swab, lung tissue	Necropsy	1	Negative
OV1774	2022-10-24	During-Pandemic	Farmed	Jefferson	Nasal swab, lung tissue	Necropsy	1	Negative
OV1759	2022-10-27	During-Pandemic	Farmed	Clay	Nasal swab, lung tissue	Necropsy	1	Negative
OV1761	2022-10-28	During-Pandemic	Farmed	Duval	Nasal swab, lung tissue	Necropsy	1	Negative
OV1762	2022-10-29	During-Pandemic	Farmed	Jackson	Nasal swab, lung tissue	Necropsy	1	Negative
OV1776	2022-11-06	During-Pandemic	Farmed	Martin	Nasal swab, lung tissue	Necropsy	1	Negative
OV1777	2022-11-06	During-Pandemic	Farmed	Jackson	Nasal swab, lung tissue	Necropsy	1	Negative
OV1779	2022-11-13	During-Pandemic	Farmed	Gadsden	Nasal swab, lung tissue	Necropsy	1	Negative
OV1780	2022-11-13	During-Pandemic	Farmed	Jackson	Nasal swab, lung tissue	Necropsy	1	Negative
OV1778	2022-11-14	During-Pandemic	Farmed	Jackson	Nasal swab, lung tissue	Necropsy	1	Negative
OV1781	2022-11-16	During-Pandemic	Farmed	Jackson	Lung tissue	Necropsy	1	Negative
OV1782	2022-11-17	During-Pandemic	Farmed	Martin	Lung tissue	Necropsy	1	Negative
OV1784	2022-11-19	During-Pandemic	Farmed	Jackson	Nasal swab, lung tissue	Necropsy	1	Negative
OV1788	2022-11-19	During-Pandemic	Farmed	Jackson	Lung tissue	Necropsy	1	Negative
OV1785	2022-11-20	During-Pandemic	Farmed	Jackson	Nasal swab, lung tissue	Necropsy	1	Negative
OV1786	2022-11-20	During-Pandemic	Farmed	Jackson	Nasal swab, lung tissue	Necropsy	1	Negative
OV1787	2022-11-21	During-Pandemic	Farmed	Jackson	Nasal swab, lung tissue	Necropsy	1	Negative
OV1789	2022-11-25	During-Pandemic	Farmed	Lake	Nasal swab, lung tissue	Necropsy	1	Negative
OV1792	2022-12-03	During-Pandemic	Farmed	Jackson	Nasal swab, lung tissue	Necropsy	1	Negative
OV1795	2022-12-18	During-Pandemic	Farmed	Duval	Lung tissue	Necropsy	1	Negative

## Sheet: Supplementary_Data_S2
Animal Identifcation	Date of collection	Collection timing	Range status	County	Specimen type	Collection type	Number of longitudinal samples	SARS-CoV-2 antibody status
OV006	2016-03-28	Pre-Pandemic	Farmed	Gadsden	Serum	Live sampling	1	Negative
OV010	2016-03-28	Pre-Pandemic	Farmed	Gadsden	Serum	Live sampling	1	Negative
OV016	2016-03-28	Pre-Pandemic	Farmed	Gadsden	Serum	Live sampling	1	Negative
OV021	2016-03-28	Pre-Pandemic	Farmed	Gadsden	Serum	Live sampling	1	Negative
OV052	2016-03-28	Pre-Pandemic	Farmed	Gadsden	Serum	Live sampling	1	Negative
OV076	2016-03-28	Pre-Pandemic	Farmed	Gadsden	Serum	Live sampling	1	Negative
OV101	2016-05-21	Pre-Pandemic	Farmed	Gadsden	Serum	Live sampling	1	Negative
OV104	2016-05-24	Pre-Pandemic	Farmed	Gadsden	Serum	Live sampling	1	Negative
OV107	2016-05-29	Pre-Pandemic	Farmed	Gadsden	Serum	Live sampling	1	Negative
OV146	2016-06-03	Pre-Pandemic	Farmed	Gadsden	Serum	Live sampling	1	Negative
OV147	2016-06-03	Pre-Pandemic	Farmed	Gadsden	Serum	Live sampling	1	Negative
OV150	2016-06-03	Pre-Pandemic	Farmed	Gadsden	Serum	Live sampling	1	Negative
OV151	2016-06-03	Pre-Pandemic	Farmed	Gadsden	Serum	Live sampling	1	Negative
OV153	2016-06-04	Pre-Pandemic	Farmed	Gadsden	Serum	Live sampling	1	Negative
OV028	2016-09-12	Pre-Pandemic	Farmed	Gadsden	Serum	Live sampling	1	Negative
OV036	2016-09-12	Pre-Pandemic	Farmed	Gadsden	Serum	Live sampling	1	Negative
OV042	2016-09-12	Pre-Pandemic	Farmed	Gadsden	Serum	Live sampling	1	Negative
OV062	2016-09-21	Pre-Pandemic	Farmed	Gadsden	Serum	Live sampling	1	Negative
OV064	2016-09-21	Pre-Pandemic	Farmed	Gadsden	Serum	Live sampling	1	Negative
OV065	2016-09-21	Pre-Pandemic	Farmed	Gadsden	Serum	Live sampling	1	Negative
OV067	2016-09-21	Pre-Pandemic	Farmed	Gadsden	Serum	Live sampling	1	Negative
OV079	2016-09-21	Pre-Pandemic	Farmed	Gadsden	Serum	Live sampling	1	Negative
OV072	2016-09-22	Pre-Pandemic	Farmed	Gadsden	Serum	Live sampling	1	Negative
OV073	2016-09-23	Pre-Pandemic	Farmed	Gadsden	Serum	Live sampling	1	Negative
OV278	2016-11-15	Pre-Pandemic	Farmed	Jackson	Serum	Live sampling	1	Negative
OV307	2016-11-15	Pre-Pandemic	Farmed	Gadsden	Serum	Live sampling	1	Negative
OV309	2016-11-15	Pre-Pandemic	Farmed	Gadsden	Serum	Live sampling	1	Negative
OV334	2016-11-15	Pre-Pandemic	Farmed	Gadsden	Serum	Live sampling	1	Negative
OV115	2017-01-09	Pre-Pandemic	Farmed	Gadsden	Serum	Live sampling	1	Negative
OV123	2017-01-09	Pre-Pandemic	Farmed	Gadsden	Serum	Live sampling	1	Negative
OV132	2017-01-09	Pre-Pandemic	Farmed	Gadsden	Serum	Live sampling	1	Negative
OV034	2017-09-05	Pre-Pandemic	Farmed	Gadsden	Serum	Live sampling	1	Negative
OV507	2017-09-05	Pre-Pandemic	Farmed	Gadsden	Serum	Live sampling	1	Negative
OV525	2017-09-05	Pre-Pandemic	Farmed	Gadsden	Serum	Live sampling	1	Negative
OV542	2017-09-05	Pre-Pandemic	Farmed	Gadsden	Serum	Live sampling	1	Negative
OV549	2017-09-05	Pre-Pandemic	Farmed	Gadsden	Serum	Live sampling	1	Negative
OV561	2017-09-05	Pre-Pandemic	Farmed	Gadsden	Serum	Live sampling	1	Negative
OV563	2017-09-05	Pre-Pandemic	Farmed	Gadsden	Serum	Live sampling	1	Negative
OV564	2017-09-05	Pre-Pandemic	Farmed	Gadsden	Serum	Live sampling	1	Negative
OV618	2017-09-05	Pre-Pandemic	Farmed	Jefferson	Serum	Live sampling	1	Negative
OV506	2017-09-06	Pre-Pandemic	Farmed	Gadsden	Serum	Live sampling	1	Negative
OV545	2017-09-06	Pre-Pandemic	Farmed	Gadsden	Serum	Live sampling	1	Negative
OV553	2017-09-06	Pre-Pandemic	Farmed	Gadsden	Serum	Live sampling	1	Negative
OV109	2017-11-07	Pre-Pandemic	Farmed	Jackson	Serum	Live sampling	1	Negative
OV271	2017-11-07	Pre-Pandemic	Farmed	Jackson	Serum	Live sampling	1	Negative
OV272	2017-11-07	Pre-Pandemic	Farmed	Jackson	Serum	Live sampling	1	Negative
OV276	2017-11-07	Pre-Pandemic	Farmed	Jackson	Serum	Live sampling	1	Negative
OV279	2017-11-07	Pre-Pandemic	Farmed	Jackson	Serum	Live sampling	1	Negative
OV285	2017-11-07	Pre-Pandemic	Farmed	Jackson	Serum	Live sampling	1	Negative
OV289	2017-11-07	Pre-Pandemic	Farmed	Jackson	Serum	Live sampling	1	Negative
OV672	2017-11-07	Pre-Pandemic	Farmed	Jackson	Serum	Live sampling	1	Negative
OV674	2017-11-07	Pre-Pandemic	Farmed	Jackson	Serum	Live sampling	1	Negative
OV676	2017-11-07	Pre-Pandemic	Farmed	Jackson	Serum	Live sampling	1	Negative
OV677	2017-11-07	Pre-Pandemic	Farmed	Jackson	Serum	Live sampling	1	Negative
OV725	2018-01-13	Pre-Pandemic	Farmed	NA	Serum	Live sampling	1	Negative
OV727_JB15	2018-01-13	Pre-Pandemic	Farmed	NA	Serum	Live sampling	1	Negative
OV405	2018-01-14	Pre-Pandemic	Farmed	NA	Serum	Live sampling	1	Negative
OV726	2018-01-14	Pre-Pandemic	Farmed	NA	Serum	Live sampling	1	Negative
OV728	2018-01-14	Pre-Pandemic	Farmed	NA	Serum	Live sampling	1	Negative
OV403	2018-01-19	Pre-Pandemic	Farmed	NA	Serum	Live sampling	1	Negative
OV500	2018-02-12	Pre-Pandemic	Farmed	Gadsden	Serum	Live sampling	1	Negative
OV571	2018-02-12	Pre-Pandemic	Farmed	Gadsden	Serum	Live sampling	1	Negative
OV572	2018-02-12	Pre-Pandemic	Farmed	Gadsden	Serum	Live sampling	1	Negative
OV700	2018-02-12	Pre-Pandemic	Farmed	NA	Serum	Live sampling	1	Negative
OV706	2018-02-12	Pre-Pandemic	Farmed	Gadsden	Serum	Live sampling	1	Negative
OV710	2018-02-12	Pre-Pandemic	Farmed	Gadsden	Serum	Live sampling	1	Negative
OV711	2018-02-12	Pre-Pandemic	Farmed	Gadsden	Serum	Live sampling	1	Negative
OV712	2018-02-12	Pre-Pandemic	Farmed	Gadsden	Serum	Live sampling	1	Negative
OV004	2018-02-26	Pre-Pandemic	Farmed	Gadsden	Serum	Live sampling	1	Negative
OV012	2018-02-26	Pre-Pandemic	Farmed	Gadsden	Serum	Live sampling	1	Negative
OV020	2018-02-26	Pre-Pandemic	Farmed	Gadsden	Serum	Live sampling	1	Negative
OV116	2018-02-26	Pre-Pandemic	Farmed	Gadsden	Serum	Live sampling	1	Negative
OV140	2018-02-26	Pre-Pandemic	Farmed	Gadsden	Serum	Live sampling	1	Negative
OV391	2018-02-26	Pre-Pandemic	Farmed	Gadsden	Serum	Live sampling	1	Negative
OV621	2018-02-26	Pre-Pandemic	Farmed	Gadsden	Serum	Live sampling	1	Negative
OV622	2018-02-26	Pre-Pandemic	Farmed	Gadsden	Serum	Live sampling	1	Negative
OV061	2018-04-23	Pre-Pandemic	Farmed	Gadsden	Serum	Live sampling	1	Negative
OV071	2018-04-24	Pre-Pandemic	Farmed	Gadsden	Serum	Live sampling	1	Negative
OV730	2018-04-24	Pre-Pandemic	Farmed	Gadsden	Serum	Live sampling	1	Negative
OV060	2018-05-07	Pre-Pandemic	Farmed	Gadsden	Serum	Live sampling	1	Negative
OV733	2018-05-09	Pre-Pandemic	Farmed	NA	Serum	Live sampling	1	Negative
OV954	2019-01-28	Pre-Pandemic	Farmed	Suwannee	Serum	Live sampling	1	Negative
OV956	2019-01-28	Pre-Pandemic	Farmed	Suwannee	Serum	Live sampling	1	Negative
OV957	2019-01-28	Pre-Pandemic	Farmed	Suwannee	Serum	Live sampling	1	Negative
OV958	2019-01-28	Pre-Pandemic	Farmed	Suwannee	Serum	Live sampling	1	Negative
OV959	2019-01-28	Pre-Pandemic	Farmed	Suwannee	Serum	Live sampling	1	Negative
OV960	2019-01-28	Pre-Pandemic	Farmed	Suwannee	Serum	Live sampling	1	Negative
OV965	2019-01-28	Pre-Pandemic	Farmed	Suwannee	Serum	Live sampling	1	Negative
OV978	2019-01-28	Pre-Pandemic	Farmed	Suwannee	Serum	Live sampling	1	Negative
OV979	2019-01-28	Pre-Pandemic	Farmed	Suwannee	Serum	Live sampling	1	Negative
OV980	2019-01-28	Pre-Pandemic	Farmed	Suwannee	Serum	Live sampling	1	Negative
OV981	2019-01-28	Pre-Pandemic	Farmed	Suwannee	Serum	Live sampling	1	Negative
OV982	2019-01-28	Pre-Pandemic	Farmed	Suwannee	Serum	Live sampling	1	Negative
OV983	2019-01-28	Pre-Pandemic	Farmed	Suwannee	Serum	Live sampling	1	Negative
OV985	2019-01-28	Pre-Pandemic	Farmed	Suwannee	Serum	Live sampling	1	Negative
OV986	2019-01-28	Pre-Pandemic	Farmed	Suwannee	Serum	Live sampling	1	Negative
OV987	2019-01-28	Pre-Pandemic	Farmed	Suwannee	Serum	Live sampling	1	Negative
OV1019	2019-02-01	Pre-Pandemic	Farmed	Sumter	Serum	Live sampling	1	Negative
OV1020	2019-02-01	Pre-Pandemic	Farmed	Sumter	Serum	Live sampling	1	Negative
OV1021	2019-02-01	Pre-Pandemic	Farmed	Sumter	Serum	Live sampling	1	Negative
OV1022	2019-02-01	Pre-Pandemic	Farmed	Sumter	Serum	Live sampling	1	Negative
OV1023	2019-02-01	Pre-Pandemic	Farmed	Sumter	Serum	Live sampling	1	Negative
OV1024	2019-02-01	Pre-Pandemic	Farmed	Sumter	Serum	Live sampling	1	Negative
OV1025	2019-02-01	Pre-Pandemic	Farmed	Sumter	Serum	Live sampling	1	Negative
OV1026	2019-02-01	Pre-Pandemic	Farmed	Sumter	Serum	Live sampling	1	Negative
OV1036	2019-02-01	Pre-Pandemic	Farmed	Sumter	Serum	Live sampling	1	Negative
OV969	2019-03-04	Pre-Pandemic	Farmed	Suwannee	Serum	Live sampling	1	Negative
OV971	2019-03-04	Pre-Pandemic	Farmed	Suwannee	Serum	Live sampling	1	Negative
OV972	2019-03-04	Pre-Pandemic	Farmed	Suwannee	Serum	Live sampling	1	Negative
OV973	2019-03-04	Pre-Pandemic	Farmed	Suwannee	Serum	Live sampling	1	Negative
OV974	2019-03-04	Pre-Pandemic	Farmed	Suwannee	Serum	Live sampling	1	Negative
OV975	2019-03-04	Pre-Pandemic	Farmed	Suwannee	Serum	Live sampling	1	Negative
OV976	2019-03-04	Pre-Pandemic	Farmed	Suwannee	Serum	Live sampling	1	Negative
OV1004	2019-03-08	Pre-Pandemic	Farmed	Sumter	Serum	Live sampling	1	Negative
OV1005	2019-03-08	Pre-Pandemic	Farmed	Sumter	Serum	Live sampling	1	Negative
OV1006	2019-03-08	Pre-Pandemic	Farmed	Sumter	Serum	Live sampling	1	Negative
OV1008	2019-03-08	Pre-Pandemic	Farmed	Sumter	Serum	Live sampling	1	Negative
OV1009	2019-03-08	Pre-Pandemic	Farmed	Sumter	Serum	Live sampling	1	Negative
OV1037	2019-03-08	Pre-Pandemic	Farmed	Sumter	Serum	Live sampling	1	Negative
OV1038	2019-03-08	Pre-Pandemic	Farmed	Sumter	Serum	Live sampling	1	Negative
OV1039	2019-03-08	Pre-Pandemic	Farmed	Sumter	Serum	Live sampling	1	Negative
OV1040	2019-03-08	Pre-Pandemic	Farmed	Sumter	Serum	Live sampling	1	Negative
OV1041	2019-03-08	Pre-Pandemic	Farmed	Sumter	Serum	Live sampling	1	Negative
OV1047	2019-03-08	Pre-Pandemic	Farmed	Sumter	Serum	Live sampling	1	Negative
OV1048	2019-03-08	Pre-Pandemic	Farmed	Sumter	Serum	Live sampling	1	Negative
OV1399	2020-09-01	During-Pandemic	Farmed	Gadsden	Serum	Live sampling	1	Negative
OV111	2020-11-10	During-Pandemic	Farmed	Jackson	Serum	Live sampling	1	Negative
OV1447	2020-11-10	During-Pandemic	Farmed	Jackson	Serum	Live sampling	1	Negative
OV1451	2020-11-10	During-Pandemic	Farmed	Jackson	Serum	Live sampling	1	Negative
OV1452	2020-11-10	During-Pandemic	Farmed	Jackson	Serum	Live sampling	1	Negative
OV1453	2020-11-10	During-Pandemic	Farmed	Jackson	Serum	Live sampling	1	Negative
OV872	2020-11-10	During-Pandemic	Farmed	Jackson	Serum	Live sampling	1	Negative
OV1478	2021-03-10	During-Pandemic	Farmed	Gadsden	Serum	Live sampling	1	Negative
OV941	2021-03-10	During-Pandemic	Farmed	Gadsden	Serum	Live sampling	1	Negative
OV078*	2021-08-30	During-Pandemic	Farmed	Gadsden	Serum	Live sampling	1	Negative
OV1522*	2021-08-30	During-Pandemic	Farmed	Gadsden	Serum	Live sampling	1	Negative
OV1528*	2021-08-30	During-Pandemic	Farmed	Gadsden	Serum	Live sampling	1	Negative
OV1529*	2021-08-30	During-Pandemic	Farmed	Gadsden	Serum	Live sampling	1	Negative
OV1530*	2021-08-30	During-Pandemic	Farmed	Gadsden	Serum	Live sampling	1	Negative
OV1531*	2021-08-30	During-Pandemic	Farmed	Gadsden	Serum	Live sampling	1	Negative
OV1533*	2021-08-30	During-Pandemic	Farmed	Gadsden	Serum	Live sampling	1	Negative
OV1535*	2021-08-30	During-Pandemic	Farmed	Gadsden	Serum	Live sampling	1	Negative
OV1537*	2021-08-30	During-Pandemic	Farmed	Gadsden	Serum	Live sampling	1	Negative
OV1538*	2021-08-30	During-Pandemic	Farmed	Gadsden	Serum	Live sampling	1	Negative
OV1543*	2021-08-30	During-Pandemic	Farmed	Gadsden	Serum	Live sampling	1	Negative
OV1544*	2021-08-30	During-Pandemic	Farmed	Gadsden	Serum	Live sampling	1	Negative
OV1545*	2021-08-30	During-Pandemic	Farmed	Gadsden	Serum	Live sampling	1	Negative
OV1548*	2021-08-30	During-Pandemic	Farmed	Gadsden	Serum	Live sampling	1	Negative
OV1549*	2021-08-30	During-Pandemic	Farmed	Gadsden	Serum	Live sampling	1	Negative
OV1551*	2021-08-30	During-Pandemic	Farmed	Gadsden	Serum	Live sampling	1	Negative
OV1552*	2021-08-30	During-Pandemic	Farmed	Gadsden	Serum	Live sampling	1	Negative
OV1556*	2021-08-30	During-Pandemic	Farmed	Gadsden	Serum	Live sampling	1	Negative
OV1564	2021-08-30	During-Pandemic	Farmed	Gadsden	Serum	Live sampling	1	Negative
OV530*	2021-08-30	During-Pandemic	Farmed	Gadsden	Serum	Live sampling	1	Negative
OV950*	2021-08-30	During-Pandemic	Farmed	Gadsden	Serum	Live sampling	1	Negative
WTD-35*	2021-11-09	During-Pandemic	Free-ranging	Putnam	Serum	Agency live sampling	1	Negative
OV1604	2021-11-13	During-Pandemic	Farmed	Jackson	Serum	Live sampling	1	Negative
OV1605	2021-11-13	During-Pandemic	Farmed	Jackson	Serum	Live sampling	1	Negative
OV1606	2021-11-13	During-Pandemic	Farmed	Jackson	Serum	Live sampling	1	Negative
OV1607	2021-11-13	During-Pandemic	Farmed	Jackson	Serum	Live sampling	1	Negative
OV1608	2021-11-13	During-Pandemic	Farmed	Jackson	Serum	Live sampling	1	Negative
OV1609	2021-11-13	During-Pandemic	Farmed	Jackson	Serum	Live sampling	1	Negative
OV1610	2021-11-13	During-Pandemic	Farmed	Jackson	Serum	Live sampling	1	Negative
OV1611	2021-11-13	During-Pandemic	Farmed	Jackson	Serum	Live sampling	1	Negative
OV1612	2021-11-13	During-Pandemic	Farmed	Jackson	Serum	Live sampling	1	Negative
WTD-18*	2021-11-24	During-Pandemic	Free-ranging	Putnam	Serum	Agency live sampling	1	Negative
WTD-36*	2021-12-07	During-Pandemic	Free-ranging	Putnam	Serum	Agency live sampling	1	Negative
WTD-38*	2021-12-13	During-Pandemic	Free-ranging	Putnam	Serum	Agency live sampling	1	Negative
WTD-39*	2021-12-14	During-Pandemic	Free-ranging	Putnam	Serum	Agency live sampling	1	Negative
WTD-104*	2022-01-25	During-Pandemic	Free-ranging	Baker	Serum	Agency live sampling	1	Negative
WTD-108*	2022-02-07	During-Pandemic	Free-ranging	Baker	Serum	Agency live sampling	1	Negative
WTD-109*	2022-02-08	During-Pandemic	Free-ranging	Baker	Serum	Agency live sampling	1	Negative
WTD-110*	2022-02-15	During-Pandemic	Free-ranging	Baker	Serum	Agency live sampling	1	Negative
WTD-111*	2022-02-16	During-Pandemic	Free-ranging	Baker	Serum	Agency live sampling	1	Negative
WTD-112*	2022-02-17	During-Pandemic	Free-ranging	Baker	Serum	Agency live sampling	1	Negative
OV1628	2022-03-21	During-Pandemic	Farmed	Gadsden	Serum	Live sampling	1	Negative
OV1630*	2022-03-21	During-Pandemic	Farmed	Gadsden	Serum	Live sampling	1	Negative
OV1631*	2022-03-21	During-Pandemic	Farmed	Gadsden	Serum	Live sampling	1	Negative
OV1635*	2022-03-21	During-Pandemic	Farmed	Gadsden	Serum	Live sampling	1	Negative
OV1636	2022-03-21	During-Pandemic	Farmed	Gadsden	Serum	Live sampling	1	Negative
OV1637*	2022-03-21	During-Pandemic	Farmed	Gadsden	Serum	Live sampling	1	Negative
OV1638*	2022-03-21	During-Pandemic	Farmed	Gadsden	Serum	Live sampling	1	Negative
OV1639*	2022-03-21	During-Pandemic	Farmed	Gadsden	Serum	Live sampling	1	Negative
OV1640*	2022-03-21	During-Pandemic	Farmed	Gadsden	Serum	Live sampling	1	Negative
OV1641*	2022-03-21	During-Pandemic	Farmed	Gadsden	Serum	Live sampling	1	Negative
OV1642*	2022-03-21	During-Pandemic	Farmed	Gadsden	Serum	Live sampling	1	Negative
OV1643*	2022-03-21	During-Pandemic	Farmed	Gadsden	Serum	Live sampling	1	Negative
OV1644*	2022-03-21	During-Pandemic	Farmed	Gadsden	Serum	Live sampling	1	Negative
OV1645*	2022-03-21	During-Pandemic	Farmed	Gadsden	Serum	Live sampling	1	Negative
OV434	2022-03-21	During-Pandemic	Farmed	Gadsden	Serum	Live sampling	1	Negative
OV1690	2022-08-16	During-Pandemic	Farmed	Gadsden	Serum	Live sampling	1	Negative
OV1692	2022-08-16	During-Pandemic	Farmed	Gadsden	Serum	Live sampling	1	Negative
OV1693	2022-08-16	During-Pandemic	Farmed	Gadsden	Serum	Live sampling	1	Negative
OV1694	2022-08-16	During-Pandemic	Farmed	Gadsden	Serum	Live sampling	1	Negative
OV1695	2022-08-16	During-Pandemic	Farmed	Gadsden	Serum	Live sampling	1	Negative
OV1696	2022-08-16	During-Pandemic	Farmed	Gadsden	Serum	Live sampling	1	Negative
OV1697	2022-08-16	During-Pandemic	Farmed	Gadsden	Serum	Live sampling	1	Negative
OV1698	2022-08-16	During-Pandemic	Farmed	Gadsden	Serum	Live sampling	1	Negative
OV1699	2022-08-16	During-Pandemic	Farmed	Gadsden	Serum	Live sampling	1	Negative
OV1700	2022-08-16	During-Pandemic	Farmed	Gadsden	Serum	Live sampling	1	Negative
OV1703	2022-08-16	During-Pandemic	Farmed	Gadsden	Serum	Live sampling	1	Negative
OV1746*	2022-10-22	During-Pandemic	Farmed	Jackson	Serum	Live sampling	1	Negative
OV1747*	2022-10-22	During-Pandemic	Farmed	Jackson	Serum	Live sampling	1	Negative
OV1748*	2022-10-22	During-Pandemic	Farmed	Jackson	Serum	Live sampling	1	Negative
OV1749*	2022-10-22	During-Pandemic	Farmed	Jackson	Serum	Live sampling	1	Negative
OV1750	2022-10-22	During-Pandemic	Farmed	Jackson	Serum	Live sampling	1	Negative
OV1751*	2022-10-22	During-Pandemic	Farmed	Jackson	Serum	Live sampling	1	Negative
OV1752*	2022-10-22	During-Pandemic	Farmed	Jackson	Serum	Live sampling	1	Negative
OV1753*	2022-10-22	During-Pandemic	Farmed	Jackson	Serum	Live sampling	1	Negative
OV1754*	2022-10-22	During-Pandemic	Farmed	Jackson	Serum	Live sampling	1	Negative
OV1756*	2022-10-22	During-Pandemic	Farmed	Jackson	Serum	Live sampling	1	Negative
WTD-42*	2022-11-03	During-Pandemic	Free-ranging	Putnam	Serum	Agency live sampling	1	Negative
WTD-43*	2022-11-14	During-Pandemic	Free-ranging	Putnam	Serum	Agency live sampling	1	Positive
WTD-44*	2022-11-21	During-Pandemic	Free-ranging	Putnam	Serum	Agency live sampling	1	Negative
WTD-30*	2022-11-29	During-Pandemic	Free-ranging	Putnam	Serum	Agency live sampling	1	Negative
WTD-47*	2022-11-30	During-Pandemic	Free-ranging	Putnam	Serum	Agency live sampling	1	Negative
WTD-48*	2022-12-01	During-Pandemic	Free-ranging	Putnam	Serum	Agency live sampling	1	Negative
WTD-49*	2022-12-02	During-Pandemic	Free-ranging	Putnam	Serum	Agency live sampling	1	Negative
WTD-50*	2022-12-06	During-Pandemic	Free-ranging	Putnam	Serum	Agency live sampling	1	Negative
WTD-52*	2022-12-09	During-Pandemic	Free-ranging	Putnam	Serum	Agency live sampling	1	Negative
WTD-28*	2022-12-12	During-Pandemic	Free-ranging	Putnam	Serum	Agency live sampling	1	Negative
WTD-53*	2022-12-13	During-Pandemic	Free-ranging	Putnam	Serum	Agency live sampling	1	Negative
WTD-54*	2022-12-14	During-Pandemic	Free-ranging	Putnam	Serum	Agency live sampling	1	Negative
WTD-56*	2023-01-04	During-Pandemic	Free-ranging	Putnam	Serum	Agency live sampling	1	Negative
WTD-57*	2023-01-04	During-Pandemic	Free-ranging	Putnam	Serum	Agency live sampling	1	Negative
WTD-58*	2023-01-06	During-Pandemic	Free-ranging	Putnam	Serum	Agency live sampling	1	Negative
WTD-120*	2023-01-18	During-Pandemic	Free-ranging	Baker	Serum	Agency live sampling	1	Negative
WTD-121*	2023-01-20	During-Pandemic	Free-ranging	Baker	Serum	Agency live sampling	1	Negative
WTD-122*	2023-01-26	During-Pandemic	Free-ranging	Baker	Serum	Agency live sampling	1	Negative
OV1500*	August 30, 2021; August 16, 2022	During-Pandemic	Farmed	Gadsden	Serum	Live sampling	2	Negative
OV1526*	August 30, 2021; August 16, 2022	During-Pandemic	Farmed	Gadsden	Serum	Live sampling	2	Negative
OV1532*	August 30, 2021; August 16, 2022	During-Pandemic	Farmed	Gadsden	Serum	Live sampling	2	Negative
OV1539*	August 30, 2021; August 16, 2022	During-Pandemic	Farmed	Gadsden	Serum	Live sampling	2	Negative
OV1547*	August 30, 2021; August 16, 2022	During-Pandemic	Farmed	Gadsden	Serum	Live sampling	2	Negative
OV1553*	August 30, 2021; August 16, 2022	During-Pandemic	Farmed	Gadsden	Serum	Live sampling	2	Negative
OV1480*	August 30, 2021; March 21, 2022	During-Pandemic	Farmed	Gadsden	Serum	Live sampling	2	Negative
OV1482*	August 30, 2021; March 21, 2022	During-Pandemic	Farmed	Gadsden	Serum	Live sampling	2	Negative
OV1523*	August 30, 2021; March 21, 2022	During-Pandemic	Farmed	Gadsden	Serum	Live sampling	2	Negative
OV1524*	August 30, 2021; March 21, 2022	During-Pandemic	Farmed	Gadsden	Serum	Live sampling	2	Negative
OV1525*	August 30, 2021; March 21, 2022	During-Pandemic	Farmed	Gadsden	Serum	Live sampling	2	Negative
OV1527*	August 30, 2021; March 21, 2022	During-Pandemic	Farmed	Gadsden	Serum	Live sampling	2	Negative
OV1534*	August 30, 2021; March 21, 2022	During-Pandemic	Farmed	Gadsden	Serum	Live sampling	2	Negative
OV1536*	August 30, 2021; March 21, 2022	During-Pandemic	Farmed	Gadsden	Serum	Live sampling	2	Negative
OV1540*	August 30, 2021; March 21, 2022	During-Pandemic	Farmed	Gadsden	Serum	Live sampling	2	Negative
OV1541*	August 30, 2021; March 21, 2022	During-Pandemic	Farmed	Gadsden	Serum	Live sampling	2	Negative
OV1542*	August 30, 2021; March 21, 2022	During-Pandemic	Farmed	Gadsden	Serum	Live sampling	2	Negative
OV1546*	August 30, 2021; March 21, 2022	During-Pandemic	Farmed	Gadsden	Serum	Live sampling	2	Negative
OV1550*	August 30, 2021; March 21, 2022	During-Pandemic	Farmed	Gadsden	Serum	Live sampling	2	Negative
OV942*	August 30, 2021; March 21, 2022	During-Pandemic	Farmed	Gadsden	Serum	Live sampling	2	Negative
OV968*	August 30, 2021; March 21, 2022	During-Pandemic	Farmed	Gadsden	Serum	Live sampling	2	Negative
OV1007	February 1, 2019; March 8, 2019	Pre-Pandemic	Farmed	Sumter	Serum	Live sampling	2	Negative
OV498*	February 12, 2018; August 30, 2021; March 21, 2022	Pre-Pandemic — During-Pandemic	Farmed	Gadsden	Serum	Live sampling	3	Negative
OV707*	February 12, 2018; September 1, 2020; September 23, 2020; October 7, 2020; March 10, 2021; August 30, 2021; March 21, 2022	Pre-Pandemic — During-Pandemic	Farmed	Gadsden	Serum	Live sampling	7	Negative
OV032*	January 10, 2017; August 30, 2021; March 21, 2022; August 16, 2022	Pre-Pandemic — During-Pandemic	Farmed	Gadsden	Serum	Live sampling	4	Negative
OV729	January 14, 2018; April 24, 2018	Pre-Pandemic	Farmed	Gadsden	Serum	Live sampling	2	Negative
OV953	January 28, 2019; March 4, 2019	Pre-Pandemic	Farmed	Suwannee	Serum	Live sampling	2	Negative
OV955	January 28, 2019; March 4, 2019	Pre-Pandemic	Farmed	Suwannee	Serum	Live sampling	2	Negative
OV970	January 28, 2019; March 4, 2019	Pre-Pandemic	Farmed	Suwannee	Serum	Live sampling	2	Negative
OV143	June 3, 2016; January 9, 2017	Pre-Pandemic	Farmed	Gadsden	Serum	Live sampling	2	Negative
OV053	June 3, 2016; September 13, 2016	Pre-Pandemic	Farmed	Gadsden	Serum	Live sampling	2	Negative
OV005	March 28, 2016; April 23, 2018	Pre-Pandemic	Farmed	Gadsden	Serum	Live sampling	2	Negative
OV080	March 28, 2016; February 26, 2018	Pre-Pandemic	Farmed	Gadsden	Serum	Live sampling	2	Negative
OV001	March 28, 2016; September 1, 2020; March 10, 2021	Pre-Pandemic — During-Pandemic	Farmed	Gadsden	Serum	Live sampling	3	Negative
OV049	March 28, 2016; September 12, 2016	Pre-Pandemic	Farmed	Gadsden	Serum	Live sampling	2	Negative
OV081	March 28, 2016; September 12, 2016	Pre-Pandemic	Farmed	Gadsden	Serum	Live sampling	2	Negative
OV030	March 28, 2016; September 13, 2016	Pre-Pandemic	Farmed	Gadsden	Serum	Live sampling	2	Negative
OV056	March 28, 2016; September 5, 2017	Pre-Pandemic	Farmed	Gadsden	Serum	Live sampling	2	Negative
OV037	March 28, 2016; September 5, 2017; April 23, 2018	Pre-Pandemic	Farmed	Gadsden	Serum	Live sampling	3	Negative
OV008	March 28, 2016; September 5, 2017; February 26, 2018	Pre-Pandemic	Farmed	Gadsden	Serum	Live sampling	3	Negative
OV058	March 28, 2016; September 6, 2017	Pre-Pandemic	Farmed	Gadsden	Serum	Live sampling	2	Negative
OV1443*	November 10, 2020; November 13, 2021	During-Pandemic	Farmed	Jackson	Serum	Live sampling	2	Negative
OV1450	November 10, 2020; November 13, 2021	During-Pandemic	Farmed	Jackson	Serum	Live sampling	2	Negative
OV1444*	November 10, 2020; November 13, 2021; October 22, 2022	During-Pandemic	Farmed	Jackson	Serum	Live sampling	3	Negative
OV1445*	November 10, 2020; November 13, 2021; October 22, 2022	During-Pandemic	Farmed	Jackson	Serum	Live sampling	3	Negative
OV1446*	November 10, 2020; November 13, 2021; October 22, 2022	During-Pandemic	Farmed	Jackson	Serum	Live sampling	3	Negative
OV1448*	November 10, 2020; November 13, 2021; October 22, 2022	During-Pandemic	Farmed	Jackson	Serum	Live sampling	3	Negative
OV1449*	November 10, 2020; November 13, 2021; October 22, 2022	During-Pandemic	Farmed	Jackson	Serum	Live sampling	3	Negative
OV114*	November 10, 2020; November 13, 2021; October 22,2022	During-Pandemic	Farmed	Jackson	Serum	Live sampling	3	Negative
OV1603*	November 13, 2021; October 22, 2022	During-Pandemic	Farmed	Jackson	Serum	Live sampling	2	Negative
OV284*	November 15, 2016; November 7, 2017; November 10, 2020; November 13, 2021; October 22, 2022	Pre-Pandemic—During-Pandemic	Farmed	Jackson	Serum	Live sampling	5	Negative
OV280*	November 16, 2016; November 7, 2017; November 10, 2020; November 13, 2021; October 22, 2022	Pre-Pandemic—During-Pandemic	Farmed	Jackson	Serum	Live sampling	5	Negative
OV273	November 17, 2017; November 10, 2020	Pre-Pandemic—During-Pandemic	Farmed	Jackson	Serum	Live sampling	2	Negative
OV281	November 17, 2017; November 10, 2020	Pre-Pandemic—During-Pandemic	Farmed	Jackson	Serum	Live sampling	2	Negative
OV110	November 17, 2017; November 10, 2020; November 13, 2021	Pre-Pandemic—During-Pandemic	Farmed	Jackson	Serum	Live sampling	3	Negative
OV670	November 7, 2017; November 10, 2020	Pre-Pandemic—During-Pandemic	Farmed	Jackson	Serum	Live sampling	2	Negative
OV671	November 7, 2017; November 10, 2020	Pre-Pandemic—During-Pandemic	Farmed	Jackson	Serum	Live sampling	2	Negative
OV673*	November 7, 2017; November 10, 2020; November 13, 2021; October 22, 2022	Pre-Pandemic—During-Pandemic	Farmed	Jackson	Serum	Live sampling	4	Negative
OV283*	November 7, 2017; November 10, 2020; November 13, 2021; October 22, 2022	Pre-Pandemic—During-Pandemic	Farmed	Jackson	Serum	Live sampling	4	Negative
OV1390*	September 1, 2020; March 10, 2021; August 30, 2021; March 21, 2022	During-Pandemic	Farmed	Gadsden	Serum	Live sampling	4	Negative
OV1400	September 1, 2020; October 7, 2020; March 10, 2021	During-Pandemic	Farmed	Gadsden	Serum	Live sampling	3	Negative
OV802*	September 1, 2020; October 7, 2020; March 10, 2021; August 30, 2021	During-Pandemic	Farmed	Gadsden	Serum	Live sampling	4	Negative
OV1389	September 1, 2020; September 23, 2020	During-Pandemic	Farmed	Gadsden	Serum	Live sampling	2	Negative
OV1391	September 1, 2020; September 23, 2020	During-Pandemic	Farmed	Gadsden	Serum	Live sampling	2	Negative
OV1401	September 1, 2020; September 23, 2020	During-Pandemic	Farmed	Gadsden	Serum	Live sampling	2	Negative
OV1403	September 1, 2020; September 23, 2020	During-Pandemic	Farmed	Gadsden	Serum	Live sampling	2	Negative
OV1388*	September 1, 2020; September 23, 2020; March 10, 2021; August 30, 2021; March 21, 2022; August 16, 2022	During-Pandemic	Farmed	Gadsden	Serum	Live sampling	6	Negative
OV1181	September 1, 2020; September 23, 2020; October 7, 2020	During-Pandemic	Farmed	Gadsden	Serum	Live sampling	3	Negative
OV1190	September 1, 2020; September 23, 2020; October 7, 2020	During-Pandemic	Farmed	Gadsden	Serum	Live sampling	3	Negative
OV1397	September 1, 2020; September 23, 2020; October 7, 2020	During-Pandemic	Farmed	Gadsden	Serum	Live sampling	3	Negative
OV1398	September 1, 2020; September 23, 2020; October 7, 2020	During-Pandemic	Farmed	Gadsden	Serum	Live sampling	3	Negative
OV1402	September 1, 2020; September 23, 2020; October 7, 2020	During-Pandemic	Farmed	Gadsden	Serum	Live sampling	3	Negative
OV1188*	September 1, 2020; September 23, 2020; October 7, 2020; August 30, 2021	During-Pandemic	Farmed	Gadsden	Serum	Live sampling	4	Negative
OV1191*	September 1, 2020; September 23, 2020; October 7, 2020; August 30, 2021	During-Pandemic	Farmed	Gadsden	Serum	Live sampling	4	Negative
OV809*	September 1, 2020; September 23, 2020; October 7, 2020; August 30, 2021	During-Pandemic	Farmed	Gadsden	Serum	Live sampling	4	Negative
OV948*	September 1, 2020; September 23, 2020; October 7, 2020; August 30, 2021	During-Pandemic	Farmed	Gadsden	Serum	Live sampling	4	Negative
OV1192*	September 1, 2020; September 23, 2020; October 7, 2020; August 30, 2021; March 21, 2022	During-Pandemic	Farmed	Gadsden	Serum	Live sampling	5	Negative
OV009	September 1, 2020; September 23, 2020; October 7, 2020; March 10, 2021	During-Pandemic	Farmed	Gadsden	Serum	Live sampling	4	Negative
OV1182	September 1, 2020; September 23, 2020; October 7, 2020; March 10, 2021	During-Pandemic	Farmed	Gadsden	Serum	Live sampling	4	Negative
OV1393	September 1, 2020; September 23, 2020; October 7, 2020; March 10, 2021	During-Pandemic	Farmed	Gadsden	Serum	Live sampling	4	Negative
OV1394	September 1, 2020; September 23, 2020; October 7, 2020; March 10, 2021	During-Pandemic	Farmed	Gadsden	Serum	Live sampling	4	Negative
OV1395	September 1, 2020; September 23, 2020; October 7, 2020; March 10, 2021	During-Pandemic	Farmed	Gadsden	Serum	Live sampling	4	Negative
OV819	September 1, 2020; September 23, 2020; October 7, 2020; March 10, 2021	During-Pandemic	Farmed	Gadsden	Serum	Live sampling	4	Negative
OV1189*	September 1, 2020; September 23, 2020; October 7, 2020; March 10, 2021; August 30, 2021	During-Pandemic	Farmed	Gadsden	Serum	Live sampling	5	Negative
OV1193*	September 1, 2020; September 23, 2020; October 7, 2020; March 10, 2021; August 30, 2021	During-Pandemic	Farmed	Gadsden	Serum	Live sampling	5	Negative
OV1396*	September 1, 2020; September 23, 2020; October 7, 2020; March 10, 2021; August 30, 2021	During-Pandemic	Farmed	Gadsden	Serum	Live sampling	5	Negative
OV806*	September 1, 2020; September 23, 2020; October 7, 2020; March 10, 2021; August 30, 2021	During-Pandemic	Farmed	Gadsden	Serum	Live sampling	5	Negative
OV1186*	September 1, 2020; September 23, 2020; October 7, 2020; March 10, 2021; August 30, 2021; March 21, 2022	During-Pandemic	Farmed	Gadsden	Serum	Live sampling	6	Negative
OV1250*	September 1, 2020; September 23, 2020; October 7, 2020; March 10, 2021; August 30, 2021; March 21, 2022	During-Pandemic	Farmed	Gadsden	Serum	Live sampling	6	Negative
OV1251*	September 1, 2020; September 23, 2020; October 7, 2020; March 10, 2021; August 30, 2021; March 21, 2022	During-Pandemic	Farmed	Gadsden	Serum	Live sampling	6	Negative
OV1387*	September 1, 2020; September 23, 2020; October 7, 2020; March 10, 2021; August 30, 2021; March 21, 2022	During-Pandemic	Farmed	Gadsden	Serum	Live sampling	6	Negative
OV1203*	September 1, 2020; September 23, 2020; October 7, 2020; March 10, 2021; August 30, 2021; March 21, 2022	During-Pandemic	Farmed	Gadsden	Serum	Live sampling	6	Negative
OV804*	September 1, 2020; September 23, 2020; October 7, 2020; March 10, 2021; August 30, 2021; March 21, 2022; August 16, 2022	During-Pandemic	Farmed	Gadsden	Serum	Live sampling	7	Negative
OV949*	September 1, 2020; September 23, 2020; October 7, 2020; March 10, 2021; August 30, 2021; March 21, 2022; August 16, 2022	During-Pandemic	Farmed	Gadsden	Serum	Live sampling	7	Negative
OV709*	September 12, 2018; September 1, 2020; September 23, 2020; October 7, 2020; March 10, 2021; August 30, 2021; March 21, 2022	Pre-Pandemic — During-Pandemic	Farmed	Gadsden	Serum	Live sampling	7	Negative
OV051	September 13, 2016; February 26, 2018	Pre-Pandemic	Farmed	Gadsden	Serum	Live sampling	2	Negative
OV059	September 21, 2016; February 26, 2018	Pre-Pandemic	Farmed	Gadsden	Serum	Live sampling	2	Negative
OV087	September 21, 2016; February 26, 2018	Pre-Pandemic	Farmed	Gadsden	Serum	Live sampling	2	Negative
OV602	September 23, 2020, October 7, 2020; March 10, 2021	During-Pandemic	Farmed	Gadsden	Serum	Live sampling	3	Negative
OV708*	September 23, 2020; March 10, 2021; August 30, 2021; March 21, 2022; August 16, 2022	During-Pandemic	Farmed	Gadsden	Serum	Live sampling	4	Negative
OV1225	September 23, 2020; October 7, 2020	During-Pandemic	Farmed	Gadsden	Serum	Live sampling	2	Negative
OV1424*	September 23, 2020; October 7, 2020; August 30, 2021; March 21, 2022	During-Pandemic	Farmed	Gadsden	Serum	Live sampling	4	Negative
OV511	September 5, 2017; February 12, 2018	Pre-Pandemic	Farmed	Gadsden	Serum	Live sampling	2	Negative
OV519	September 5, 2017; February 12, 2018	Pre-Pandemic	Farmed	Gadsden	Serum	Live sampling	2	Negative
OV537	September 5, 2017; February 12, 2018	Pre-Pandemic	Farmed	Gadsden	Serum	Live sampling	2	Negative
OV003	September 5, 2017; February 26, 2018	Pre-Pandemic	Farmed	Gadsden	Serum	Live sampling	2	Negative
OV543	September 6, 2017; February 12, 2018	Pre-Pandemic	Farmed	Gadsden	Serum	Live sampling	2	Negative
OV547	September 6, 2017; February 12, 2018	Pre-Pandemic	Farmed	Gadsden	Serum	Live sampling	2	Negative
OV568	September 6, 2017; February 12, 2018	Pre-Pandemic	Farmed	Gadsden	Serum	Live sampling	2	Negative
OV538	September 6, 2017; February 12, 2018; March 21, 2022	Pre-Pandemic — During-Pandemic	Farmed	Gadsden	Serum	Live sampling	3	Negative
OV509	September 6, 2017; February 12, 2018; September 1, 2020; September 23, 2020; October 7, 2020; March 10, 2021	Pre-Pandemic — During-Pandemic	Farmed	Gadsden	Serum	Live sampling	6	Negative
OV508*	September 6, 2017; September 1, 2020; September 23, 2020; October 7, 2020; August 30, 2021; March 21, 2022; August 16, 2022	Pre-Pandemic — During-Pandemic	Farmed	Gadsden	Serum	Live sampling	7	Negative
